# Supplementary material for: Extralimital terrestrials: A reassessment of range limits in Alaska’s land mammals
Source: PLoS One. 2024 May 13;19(5):e0294376. doi: 10.1371/journal.pone.0294376 (PMC11090306; doi:10.1371/journal.pone.0294376)
Supplement: S1 Table — Scientific and common names of species reviewed in this research. Columns indicate whether each species (and its nomenclature at the time) was reviewed by MacDonald & Cook [21] Alaska Gap Analysis Project (AKGAP) [4,22,25,33]. IUCN Assessment indicates the most recent year of review for each species [32]. (XLSX) [file pone.0294376.s001.xlsx]

## Sheet: Supplemental Table 1
Supplementary Table 1. Overview of the changing nomenclature of Alaskan mammals reviewed in this research. Columns indicate whether each species (and its nomenclature at the time) was reviewed by MacDonald & Cook (2009), Alaska Gap Analysis Project (AKGAP; Gotthart, 2014), Hope et al. (2015), Baltensperger and Huettmann (2015b), and Marcot et al. (2015). IUCN Assessment indicates the most recent …
Order	Family	Scientific Name	ASM Common Name	MacDonald &Cook 2009	AKGAP	Hope et al. 2013	Baltensperger and Huettmann 2015b	Marcot et al. 2015	IUCN Assessment
Artiodactyla	Bovidae	Oreamnos americaus	Mountain Goat	✓	✓	n/a	n/a	n/a	2019
Artiodactyla	Bovidae	Ovis dalli	Dall's sheep	✓	✓	n/a	n/a	✓	2020
Artiodactyla	Cervidae	Alces alces	Moose	Alces americanus	Alces americanus	n/a	n/a	✓	2015
Artiodactyla	Cervidae	Odocoileus hemionus	Mule Deer	✓	O. h. sitkensis (Sitka Black-tailed Deer)	n/a	n/a	n/a	2015
Artiodactyla	Cervidae	Rangifer tarandus	Caribou	✓	✓	n/a	n/a	✓	2015
Carnivora	Canidae	Canis latrans	Coyote	✓	✓	n/a	n/a	✓	2018
Carnivora	Canidae	Canis lupus	Gray Wolf	Wolf	Wolf	n/a	n/a	✓	2018
Carnivora	Canidae	Vulpes vulpes	Red Fox	✓	✓	n/a	n/a	✓	2016
Carnivora	Felidae	Lynx canadensis	Canadian Lynx	✓	✓	n/a	n/a	✓	2014
Carnivora	Felidae	Puma concolor	Mountain Lion	Cougar	n/a	n/a	n/a	n/a	2014
Carnivora	Mustelidae	Gulo gulo	Wolverine	✓	✓	✓	n/a	✓	2015
Carnivora	Mustelidae	Lontra canadensis	North American River Otter	River Otter	River Otter	n/a	n/a	Northern River Otter	2014
Carnivora	Mustelidae	Martes americana	American Marten	✓	✓	n/a	n/a	✓	2015
Carnivora	Mustelidae	Martes caurina	Pacific Marten	✓	✓	n/a	n/a	n/a	n/a
Carnivora	Mustelidae	Martes pennanti	Fisher	✓	n/a	n/a	n/a	n/a	2015
Carnivora	Mustelidae	Mustela erminea	Ermine	✓	✓	n/a	n/a	✓	2015
Carnivora	Mustelidae	Mustela nivalis	Least Weasel	✓	✓	n/a	n/a	n/a	2015
Carnivora	Mustelidae	Mustela vison	American Mink	✓	✓	n/a	n/a	✓	2015
Carnivora	Ursidae	Ursus americanus	American Black Bear	✓	✓	n/a	n/a	✓	2016
Carnivora	Ursidae	Ursus arctos	Brown Bear	✓	✓	n/a	n/a	✓	2016
Chiroptera	Vespertilionidae	Lasionycteris noctivagans	Silver-haired Bat	✓	✓	n/a	n/a	n/a	2018
Chiroptera	Vespertilionidae	Lasiurus cinereus	Northern Hoary Bat	n/a	n/a	n/a	n/a	n/a	2015
Chiroptera	Vespertilionidae	Myotis californicus	California Myotis	✓	✓	n/a	n/a	n/a	2016
Chiroptera	Vespertilionidae	Myotis keenii	Keen's Myotis	✓	✓	n/a	n/a	n/a	2016
Chiroptera	Vespertilionidae	Myotis lucifugus	Little Brown Myotis	✓	✓	n/a	n/a	n/a	2018
Chiroptera	Vespertilionidae	Myotis volans	Long-legged Myotis	✓	✓	n/a	n/a	n/a	2018
Chiroptera	Vespertilionidae	Myotis yumanensis	Yuma Myotis	n/a	n/a	n/a	n/a	n/a	2018
Lagomorpha	Leporidae	Lepus americanus	Snowshoe Hare	✓	✓	✓	n/a	✓	2018
Lagomorpha	Leporidae	Lepus othus	Alaskan Hare	Alaska Hare	✓	✓	n/a	✓	2018
Lagomorpha	Ochotonidae	Ochotona collaris	Collared Pika	✓	✓	✓	n/a	n/a	2016
Rodentia	Castoridae	Castor canadensis	North American Beaver	American Beaver	American Beaver	n/a	n/a	Beaver	2016
Rodentia	Cricetidae	Clethrionomys gapperi	Southern Red-backed Vole	Myodes gapperi	Myodes gapperi	n/a	n/a	n/a	2016
Rodentia	Cricetidae	Clethrionomys rutilus	Northern Red-backed Vole	Myodes rutilus	Myodes rutilus	✓	Clethrionomys/Myodes rutilus	✓	2016
Rodentia	Cricetidae	Dicrostonyx groenlandicus	Nearctic Collared lemming	Collared Lemming	✓	✓	Northern Collared Lemming	Collared Lemming	2016
Rodentia	Cricetidae	Lemmus trimucronatus	Nearctic Brown Lemming	Brown Lemming	✓	✓	Brown Lemming	Brown Lemming	2016
Rodentia	Cricetidae	Microtus abbreviatus	Singing Vole	Microtus miurus	Microtus miurus	Microtus miurus	Microtus miurus	Microtus miurus	2016
Rodentia	Cricetidae	Microtus longicaudus	Long-tailed Vole	✓	✓	✓	✓	n/a	2016
Rodentia	Cricetidae	Microtus oeconomus	Root Vole	✓	✓	✓	Root/Tundra Vole	Tundra Vole	2016
Rodentia	Cricetidae	Microtus pennsylvanicus	Meadow Vole	✓	✓	✓	✓	✓	2016
Rodentia	Cricetidae	Microtus xanthognathus	Taiga Vole	✓	✓	✓	Yellow-cheeked/Taiga Vole	Yellow-cheeked Vole	2016
Rodentia	Cricetidae	Mictomys borealis	Northern Bog Lemming	Synaptomys borealis	Synaptomys borealis	Synaptomys borealis	Synaptomys borealis	Synaptomys borealis	2016
Rodentia	Cricetidae	Neotoma cinerea	Bushy-tailed Woodrat	✓	n/a	n/a	n/a	n/a	2016
Rodentia	Cricetidae	Ondatra zibethicus	Common Muskrat	Muskrat	Muskrat	n/a	n/a	Muskrat	2016
Rodentia	Cricetidae	Peromyscus keeni	North-western Deermouse	Northwestern Deermouse	Northwestern Deermouse	n/a	n/a	n/a	2016
Rodentia	Cricetidae	Peromyscus maniculatus	Eastern Deermouse	n/a	North American Deermouse	n/a	n/a	n/a	2016
Rodentia	Cricetidae	Phenacomys intermedius	Western Heather Vole	✓	n/a	n/a	n/a	n/a	2016
Rodentia	Dipodidae	Zapus hudsonius	Meadow Jumping Mouse	✓	✓	✓	✓	n/a	2016
Rodentia	Dipodidae	Zapus saltator	North-western Jumping Mouse	Western Jumping Mouse	Western Jumping Mouse	Pacific Jumping Mouse	n/a	n/a	2016
Rodentia	Erithizontidae	Erethizon dorsatum	North American Porcupine	✓	✓	n/a	n/a	✓	2016
Rodentia	Sciuridae	Glaucomys sabrinus	Northern Flying Squirrel	✓	✓	n/a	n/a	✓	2016
Rodentia	Sciuridae	Marmota broweri	Alaska Marmot	✓	✓	✓	n/a	✓	2016
Rodentia	Sciuridae	Marmota caligata	Hoary Marmot	✓	✓	✓	n/a	n/a	2016
Rodentia	Sciuridae	Marmota monax	Woodchuck	✓	✓	n/a	n/a	n/a	2016
Rodentia	Sciuridae	Tamiasciurus hudsonicus	North American Red Squirrel	Red Squirrel	Red Squirrel	✓	n/a	✓	2016
Rodentia	Sciuridae	Urocitellus parryii	Arctic Ground Squirrel	Spermophilus parryii	Spermophilus parryii	Spermophilus parryii	n/a	✓	2016
Soricomorpha	Soricidae	Sorex cinereus	Masked Shrew	Cinereus Shrew	Cinereus Shrew	✓	Cinereus Shrew	Cinereus Shrew	2016
Soricomorpha	Soricidae	Sorex hoyi	Eastern Pygmy Shrew	Pygmy Shrew	American Pygmy Shrew	✓	Pygmy Shrew	Pygmy Shrew	2016
Soricomorpha	Soricidae	Sorex minutissimus	Eurasian Least Shrew	S. yukonicus (Alaska Tiny Shrew)	S. yukonicus (Alaska Tiny Shrew)	✓	✓	n/a	2017
Soricomorpha	Soricidae	Sorex monticola	Southern Montane Shrew	S. monticolus (Dusky Shrew	S. monticolus (Dusky Shrew)	S. monticolus (Dusky Shrew)	S. monticolus (Montane/Dusky Shrew)	S. monticolus (Dusky Shrew)	2016
Soricomorpha	Soricidae	Sorex navigator	Western Water Shrew	S. palustris (American water shrew)	S. palustris (American water shrew)	✓	S. palustris (American water shrew)	n/a	2016
Soricomorpha	Soricidae	Sorex pribilofensis	Pribilof Island shrew	✓	✓	n/a	n/a	n/a	2016
Soricomorpha	Soricidae	Sorex tundrensis	Tundra Shrew	✓	✓	✓	✓	✓	2016
Soricomorpha	Soricidae	Sorex ugyunak	Barren Ground Shrew	✓	✓	✓	✓	✓	2016
