# Supplementary material for: Extralimital terrestrials: A reassessment of range limits in Alaska’s land mammals
Source: PLoS One. 2024 May 13;19(5):e0294376. doi: 10.1371/journal.pone.0294376 (PMC11090306; doi:10.1371/journal.pone.0294376)
Supplement: S2 Table — Collection and archival attributes (with hyperlinks to museum records) are included for each specimen reviewed in this analysis. (XLSX) [file pone.0294376.s002.xlsx]

## Sheet: Supplemental Table 2
Supplementary Table 2. Extralimital records for 39 species in our analysis. Collection and archival attributes (with links to museum records) are included for each specimen.
Scientific Name	Specimen	Latitude (WGS84)	Longitude (WGS84)	Precicision	Locality	Day	Month	Year	Basis of Record	Institution	Catalog Number	Identified By
Canis latrans	https://www.inaturalist.org/observations/65459031	58.5292	-134.829	324		12	9	2017	HUMAN_OBSERVATION	iNaturalist	65459031	heatherschimanski
Canis latrans	2064400122	60.16	-149.47	0		0	0	1990	HUMAN_OBSERVATION	BISON
Canis latrans	2064381643	59.88	-149.72	0		0	0	1996	HUMAN_OBSERVATION	BISON
Canis latrans	2064379989	59.88	-149.75	0		0	0	1992	HUMAN_OBSERVATION	BISON
Canis latrans	2064344199	59.62	-150.31	0		0	0	2008	HUMAN_OBSERVATION	BISON
Canis latrans	2064343811	59.63	-150.32	0		0	0	1990	HUMAN_OBSERVATION	BISON
Canis latrans	2064379991	59.88	-149.75	0		0	0	1995	HUMAN_OBSERVATION	BISON
Canis latrans	2064343807	59.63	-150.32	0		0	0	1990	HUMAN_OBSERVATION	BISON
Canis latrans	2064388035	60.18	-149.61	0		0	0	1990	HUMAN_OBSERVATION	BISON
Canis latrans	2064379987	59.88	-149.75	0		0	0	1992	HUMAN_OBSERVATION	BISON
Canis latrans	2064343678	59.63	-150.32	0		0	0	1990	HUMAN_OBSERVATION	BISON
Canis latrans	2064025579	58.67	-156.64	0		0	0	1995	HUMAN_OBSERVATION	BISON
Canis latrans	2064624335	59.78	-139.97	0		0	0	1985	HUMAN_OBSERVATION	BISON
Canis latrans	2064624337	59.78	-139.97	0		0	0	1985	HUMAN_OBSERVATION	BISON
Canis latrans	2064385200	60.18	-149.64	0		0	0	1990	HUMAN_OBSERVATION	BISON
Canis latrans	2064391020	60.18	-149.58	0		0	0	1991	HUMAN_OBSERVATION	BISON
Canis latrans	2064388105	60.2	-149.61	0		0	0	1991	HUMAN_OBSERVATION	BISON
Canis latrans	2064380467	59.93	-149.74	0		0	0	1996	HUMAN_OBSERVATION	BISON
Canis latrans	2064380386	59.88	-149.74	0		0	0	1995	HUMAN_OBSERVATION	BISON
Canis latrans	2064365193	59.81	-149.91	0		0	0	1994	HUMAN_OBSERVATION	BISON
Canis latrans	2064391017	60.18	-149.58	0		0	0	1992	HUMAN_OBSERVATION	BISON
Canis latrans	2064388101	60.2	-149.61	0		0	0	1990	HUMAN_OBSERVATION	BISON
Canis latrans	2064384141	59.95	-149.67	0		0	0	1990	HUMAN_OBSERVATION	BISON
Canis latrans	2064380460	59.9	-149.74	0		0	0	1993	HUMAN_OBSERVATION	BISON
Canis latrans	2064343818	59.63	-150.32	0		0	0	1990	HUMAN_OBSERVATION	BISON
Canis latrans	https://www.inaturalist.org/observations/41057626	59.4351	-151.71	15		19	3	2020	HUMAN_OBSERVATION	iNaturalist	41057626	cindymom
Canis latrans	66af985b-c3e1-42b8-9129-616012e1efca	58.7087	-135.97	0	Glacier Bay National Park and Preserve; South Sandy Cove	8	6	2013	MACHINE_OBSERVATION	CLO	191340
Canis latrans	http://arctos.database.museum/guid/UAM:Mamm:61125?seid=1243421	60.3328	-150.503	120701	specific locality unknown	1	1	1880	PRESERVED_SPECIMEN	UAM	UAM:Mamm:61125	unknown
Canis latrans	http://arctos.database.museum/guid/UAM:Mamm:60943?seid=1759285	60.3328	-150.503	120701	specific locality unknown	1	1	1990	PRESERVED_SPECIMEN	UAM	UAM:Mamm:60943	unknown
Canis latrans	http://arctos.database.museum/guid/UAM:Mamm:60941?seid=1694539	60.3328	-150.503	120701	specific locality unknown	1	11	1989	PRESERVED_SPECIMEN	UAM	UAM:Mamm:60941	unknown
Canis latrans	http://arctos.database.museum/guid/UAM:Mamm:60938?seid=586676	60.3328	-150.503	120701	specific locality unknown	29	8	1989	PRESERVED_SPECIMEN	UAM	UAM:Mamm:60938	unknown
Canis latrans	http://arctos.database.museum/guid/UAM:Mamm:60933?seid=1379672	60.3328	-150.503	120701	specific locality unknown	4	12	1988	PRESERVED_SPECIMEN	UAM	UAM:Mamm:60933	unknown
Canis latrans	http://arctos.database.museum/guid/UAM:Mamm:60932?seid=557954	60.3328	-150.503	120701	specific locality unknown	15	8	1988	PRESERVED_SPECIMEN	UAM	UAM:Mamm:60932	unknown
Canis latrans	http://arctos.database.museum/guid/UAM:Mamm:60930?seid=878786	60.3328	-150.503	120701	specific locality unknown	14	7	1987	PRESERVED_SPECIMEN	UAM	UAM:Mamm:60930	unknown
Canis latrans	http://arctos.database.museum/guid/UAM:Mamm:61109?seid=807189	60.3328	-150.503	120701	specific locality unknown	1	1	1880	PRESERVED_SPECIMEN	UAM	UAM:Mamm:61109	unknown
Canis latrans	http://arctos.database.museum/guid/UAM:Mamm:61108?seid=814308	60.3328	-150.503	120701	specific locality unknown	1	1	1880	PRESERVED_SPECIMEN	UAM	UAM:Mamm:61108	unknown
Canis latrans	http://arctos.database.museum/guid/UAM:Mamm:61107?seid=1551535	60.3328	-150.503	120701	specific locality unknown	1	1	1880	PRESERVED_SPECIMEN	UAM	UAM:Mamm:61107	unknown
Canis latrans	http://arctos.database.museum/guid/UAM:Mamm:61106?seid=1229208	60.3328	-150.503	120701	specific locality unknown	1	1	1880	PRESERVED_SPECIMEN	UAM	UAM:Mamm:61106	unknown
Canis latrans	http://arctos.database.museum/guid/UAM:Mamm:61105?seid=1272068	60.3328	-150.503	120701	specific locality unknown	1	1	1880	PRESERVED_SPECIMEN	UAM	UAM:Mamm:61105	unknown
Canis latrans	http://arctos.database.museum/guid/UAM:Mamm:61151?seid=565278	60.3328	-150.503	120701	specific locality unknown	1	1	1880	PRESERVED_SPECIMEN	UAM	UAM:Mamm:61151	unknown
Canis latrans	http://arctos.database.museum/guid/UAM:Mamm:61104?seid=1150637	60.3328	-150.503	120701	specific locality unknown	1	1	1880	PRESERVED_SPECIMEN	UAM	UAM:Mamm:61104	unknown
Canis latrans	http://arctos.database.museum/guid/UAM:Mamm:61103?seid=565422	60.3328	-150.503	120701	specific locality unknown	1	1	1880	PRESERVED_SPECIMEN	UAM	UAM:Mamm:61103	unknown
Canis latrans	http://arctos.database.museum/guid/UAM:Mamm:61102?seid=51785	60.3328	-150.503	120701	specific locality unknown	1	1	1880	PRESERVED_SPECIMEN	UAM	UAM:Mamm:61102	unknown
Canis latrans	http://arctos.database.museum/guid/UAM:Mamm:61101?seid=928495	60.3328	-150.503	120701	specific locality unknown	1	1	1880	PRESERVED_SPECIMEN	UAM	UAM:Mamm:61101	unknown
Canis latrans	http://arctos.database.museum/guid/UAM:Mamm:61100?seid=978883	60.3328	-150.503	120701	specific locality unknown	1	1	1880	PRESERVED_SPECIMEN	UAM	UAM:Mamm:61100	unknown
Canis latrans	http://arctos.database.museum/guid/UAM:Mamm:61097?seid=1022129	60.3328	-150.503	120701	specific locality unknown	1	1	1880	PRESERVED_SPECIMEN	UAM	UAM:Mamm:61097	unknown
Canis latrans	http://arctos.database.museum/guid/UAM:Mamm:60917?seid=1461554	60.3328	-150.202	16093	Skilak	10	3	1990	PRESERVED_SPECIMEN	UAM	UAM:Mamm:60917	unknown
Canis latrans	http://arctos.database.museum/guid/UAM:Mamm:61139?seid=1752128	60.3328	-150.503	120701	specific locality unknown	1	1	1880	PRESERVED_SPECIMEN	UAM	UAM:Mamm:61139	unknown
Canis latrans	http://arctos.database.museum/guid/UAM:Mamm:61138?seid=1022127	60.3328	-150.503	120701	specific locality unknown	1	1	1880	PRESERVED_SPECIMEN	UAM	UAM:Mamm:61138	unknown
Canis latrans	http://arctos.database.museum/guid/UAM:Mamm:61092?seid=1558692	60.3328	-150.503	120701	specific locality unknown	4	2	1991	PRESERVED_SPECIMEN	UAM	UAM:Mamm:61092	unknown
Canis latrans	http://arctos.database.museum/guid/UAM:Mamm:61137?seid=1501305	60.3328	-150.503	120701	specific locality unknown	1	1	1880	PRESERVED_SPECIMEN	UAM	UAM:Mamm:61137	unknown
Canis latrans	http://arctos.database.museum/guid/UAM:Mamm:61136?seid=821469	60.3328	-150.503	120701	specific locality unknown	1	1	1880	PRESERVED_SPECIMEN	UAM	UAM:Mamm:61136	unknown
Canis latrans	http://arctos.database.museum/guid/UAM:Mamm:61134?seid=1530245	60.3328	-150.503	120701	specific locality unknown	1	1	1880	PRESERVED_SPECIMEN	UAM	UAM:Mamm:61134	unknown
Canis latrans	http://arctos.database.museum/guid/UAM:Mamm:61133?seid=66036	60.3328	-150.503	120701	specific locality unknown	1	1	1880	PRESERVED_SPECIMEN	UAM	UAM:Mamm:61133	unknown
Canis latrans	http://arctos.database.museum/guid/UAM:Mamm:61132?seid=58921	60.3328	-150.503	120701	specific locality unknown	1	1	1880	PRESERVED_SPECIMEN	UAM	UAM:Mamm:61132	unknown
Canis latrans	http://arctos.database.museum/guid/UAM:Mamm:61131?seid=557935	60.3328	-150.503	120701	specific locality unknown	1	1	1880	PRESERVED_SPECIMEN	UAM	UAM:Mamm:61131	unknown
Canis latrans	http://arctos.database.museum/guid/UAM:Mamm:61130?seid=871480	60.3328	-150.503	120701	specific locality unknown	1	1	1880	PRESERVED_SPECIMEN	UAM	UAM:Mamm:61130	unknown
Canis latrans	http://arctos.database.museum/guid/UAM:Mamm:61129?seid=1780832	60.3328	-150.503	120701	specific locality unknown	1	1	1880	PRESERVED_SPECIMEN	UAM	UAM:Mamm:61129	unknown
Canis latrans	http://arctos.database.museum/guid/UAM:Mamm:60948?seid=1000659	60.3328	-150.503	120701	specific locality unknown	11	3	1990	PRESERVED_SPECIMEN	UAM	UAM:Mamm:60948	unknown
Canis latrans	http://arctos.database.museum/guid/UAM:Mamm:61126?seid=1644575	60.3328	-150.503	120701	specific locality unknown	1	1	1880	PRESERVED_SPECIMEN	UAM	UAM:Mamm:61126	unknown
Canis latrans	http://arctos.database.museum/guid/UAM:Mamm:60947?seid=51840	60.3328	-150.503	120701	specific locality unknown	23	2	1990	PRESERVED_SPECIMEN	UAM	UAM:Mamm:60947	unknown
Canis latrans	http://arctos.database.museum/guid/UAM:Mamm:2180?seid=413915	60	-149.167	3615	Day Harbor	22	6	1952	PRESERVED_SPECIMEN	UAM	UAM:Mamm:2180	unknown
Canis latrans	http://arctos.database.museum/guid/UAM:Mamm:15576?seid=676966	60.1667	-150.833	24140	Tustumena Lake	1	2	1980	PRESERVED_SPECIMEN	UAM	UAM:Mamm:15576	unknown
Canis latrans	http://arctos.database.museum/guid/UAM:Mamm:15591?seid=1165934	60.1667	-150.833	24140	Tustumena Lake	1	2	1981	PRESERVED_SPECIMEN	UAM	UAM:Mamm:15591	unknown
Canis latrans	http://arctos.database.museum/guid/UAM:Mamm:15577?seid=677001	60.1667	-150.833	24140	Tustumena Lake	1	2	1980	PRESERVED_SPECIMEN	UAM	UAM:Mamm:15577	unknown
Canis latrans	http://arctos.database.museum/guid/UAM:Mamm:15553?seid=712754	60.1667	-150.833	24140	Tustumena Lake	16	1	1979	PRESERVED_SPECIMEN	UAM	UAM:Mamm:15553	unknown
Canis latrans	http://arctos.database.museum/guid/UAM:Mamm:15546?seid=1254447	60.2124	-150.806	8047	Bear Creek, Kenai Peninsula, near Tustemena Lake	18	12	1977	PRESERVED_SPECIMEN	UAM	UAM:Mamm:15546	unknown
Canis latrans	http://arctos.database.museum/guid/UAMObs:Mamm:145?seid=847553	67.831	-149.843	16093	Milepost 219 Dalton Highway	20	9	2010	HUMAN_OBSERVATION	UAM	UAMObs:Mamm:145	Brent J. Martellaro
Castor canadensis	https://www.inaturalist.org/observations/65458295	58.4022	-134.563	282		17	10	2020	HUMAN_OBSERVATION	iNaturalist	65458295	heatherschimanski
Castor canadensis	https://www.inaturalist.org/observations/64883178	58.4163	-134.547	15		18	6	2011	HUMAN_OBSERVATION	iNaturalist	64883178	Sean Daniels
Castor canadensis	https://www.inaturalist.org/observations/64883185	58.4169	-134.549	8		18	6	2011	HUMAN_OBSERVATION	iNaturalist	64883185	Sean Daniels
Castor canadensis	https://www.inaturalist.org/observations/64498357	55.7486	-131.555	22		23	8	2020	HUMAN_OBSERVATION	iNaturalist	64498357	Madi Reynolds
Castor canadensis	https://www.inaturalist.org/observations/58578866	60.8026	-161.715	61		4	9	2020	HUMAN_OBSERVATION	iNaturalist	58578866	Danny
Castor canadensis	https://www.inaturalist.org/observations/55083790	58.4139	-134.545	0		28	7	2020	HUMAN_OBSERVATION	iNaturalist	55083790	Scott Ranger
Castor canadensis	https://www.inaturalist.org/observations/54235300	65.8302	-164.697	0		7	7	2020	HUMAN_OBSERVATION	iNaturalist	54235300	ungerlord
Castor canadensis	https://www.inaturalist.org/observations/54237419	65.8268	-164.696	0		7	7	2020	HUMAN_OBSERVATION	iNaturalist	54237419	ungerlord
Castor canadensis	https://www.inaturalist.org/observations/52600948	58.4102	-134.587	0		9	7	2020	HUMAN_OBSERVATION	iNaturalist	52600948	Scott Ranger
Castor canadensis	https://www.inaturalist.org/observations/51178099	60.8511	-161.337	31		27	6	2020	HUMAN_OBSERVATION	iNaturalist	51178099	Danny
Castor canadensis	https://www.inaturalist.org/observations/45623522	60.7864	-161.775	244		11	5	2020	HUMAN_OBSERVATION	iNaturalist	45623522	Danny
Castor canadensis	https://www.inaturalist.org/observations/41515422	55.3762	-131.833	532		5	4	2020	HUMAN_OBSERVATION	iNaturalist	41515422	Madi Reynolds
Castor canadensis	http://www.inaturalist.org/observations/3719604	65.8489	-164.694	4		8	7	2016	HUMAN_OBSERVATION	iNaturalist	3719604	Bruce Bennett
Castor canadensis	https://www.inaturalist.org/observations/32836523	68.7513	-146.54	83999		8	8	2019	HUMAN_OBSERVATION	iNaturalist	32836523	Adrian Macedo
Castor canadensis	https://www.inaturalist.org/observations/32171997	67.2311	-150.231	0		3	9	2019	HUMAN_OBSERVATION	iNaturalist	32171997	robertweeden
Castor canadensis	https://www.inaturalist.org/observations/27611165	58.3532	-134.461	7813		24	6	2019	HUMAN_OBSERVATION	iNaturalist	27611165	Jessica Lowery
Castor canadensis	https://www.inaturalist.org/observations/26943223	64.6144	-165.302	0		26	5	2019	HUMAN_OBSERVATION	iNaturalist	26943223	Tim Guida
Castor canadensis	https://www.inaturalist.org/observations/14423077	58.4135	-134.546	31		9	7	2018	HUMAN_OBSERVATION	iNaturalist	14423077	Trent Pearce
Castor canadensis	https://www.inaturalist.org/observations/13919408	58.4062	-134.557	574		19	6	2018	HUMAN_OBSERVATION	iNaturalist	13919408	Steven Kurniawidjaja
Castor canadensis	https://www.inaturalist.org/observations/13510065	58.4157	-134.557	5		16	6	2018	HUMAN_OBSERVATION	iNaturalist	13510065	marymchurchill
Castor canadensis	https://www.inaturalist.org/observations/13509738	58.4175	-134.556	5		16	6	2018	HUMAN_OBSERVATION	iNaturalist	13509738	M. Goff
Castor canadensis	https://www.inaturalist.org/observations/12141503	58.4025	-134.58	0		3	5	2018	HUMAN_OBSERVATION	iNaturalist	12141503	Keri Phillips
Castor canadensis	https://www.inaturalist.org/observations/10922738	58.4033	-134.579	0		14	4	2018	HUMAN_OBSERVATION	iNaturalist	10922738	Keri Phillips
Castor canadensis	https://www.inaturalist.org/observations/8203967	64.5259	-165.22	829		31	5	2010	HUMAN_OBSERVATION	iNaturalist	8203967	Jim Sinclair
Castor canadensis	http://www.inaturalist.org/observations/843556	66.5071	-141.887	28747		27	7	2014	HUMAN_OBSERVATION	iNaturalist	843556	Robbin D. Knapp
Castor canadensis	https://www.inaturalist.org/observations/6454103	64.4856	-165.291	0		31	5	2017	HUMAN_OBSERVATION	iNaturalist	6454103	Donna Pomeroy
Castor canadensis	http://www.inaturalist.org/observations/3719599	65.8489	-164.695	9		8	7	2016	HUMAN_OBSERVATION	iNaturalist	3719599	Heidi Kristenson
Castor canadensis	f87a3b4f-60d3-4941-9450-8331ed51d0e0	64.5011	-165.406	0		7	7	1998	MACHINE_OBSERVATION	CLO	413112
Castor canadensis	d43c0321-304a-495a-8291-c924548a1a1d	64.5011	-165.406	0		7	7	1998	MACHINE_OBSERVATION	CLO	413123
Castor canadensis	b48ab08a-23bd-45ee-9bc8-24b135f353da	64.5011	-165.406	0		7	7	1998	MACHINE_OBSERVATION	CLO	413113
Castor canadensis	54386f7e-c33c-48c5-b88b-5cbedf63c24d	64.5011	-165.406	0		7	7	1998	MACHINE_OBSERVATION	CLO	413122
Castor canadensis	04c9acdf-eb2a-4eef-aa89-fea8349b8495	64.5011	-165.406	0		7	7	1998	MACHINE_OBSERVATION	CLO	413115
Castor canadensis	http://arctos.database.museum/guid/MVZ:Mamm:31014?seid=392145	56.6463	-132.39	5378	mouth of Stikine River, Farm Island, Alexander Archipelago	5	9	1919	PRESERVED_SPECIMEN	MVZ	MVZ:Mamm:31014	Museum of Vertebrate Zoology, University of California, Berkeley
Castor canadensis	http://arctos.database.museum/guid/MVZ:Mamm:31013?seid=234886	56.6463	-132.39	5378	mouth of Stikine River, Farm Island, Alexander Archipelago	5	9	1919	PRESERVED_SPECIMEN	MVZ	MVZ:Mamm:31013	Museum of Vertebrate Zoology, University of California, Berkeley
Castor canadensis	http://arctos.database.museum/guid/MVZ:Mamm:211?seid=1578558	57.7127	-134.29	7469	Hasselborg Lake, Admiralty Island, Alexander Archipelago	30	5	1907	PRESERVED_SPECIMEN	MVZ	MVZ:Mamm:211	Museum of Vertebrate Zoology, University of California, Berkeley
Castor canadensis	http://arctos.database.museum/guid/MVZ:Mamm:210?seid=592382	57.7127	-134.29	7469	Hasselborg Lake, Admiralty Island, Alexander Archipelago	1	6	1907	PRESERVED_SPECIMEN	MVZ	MVZ:Mamm:210	Museum of Vertebrate Zoology, University of California, Berkeley
Castor canadensis	http://arctos.database.museum/guid/MVZ:Mamm:209?seid=116367	57.6402	-133.996	871	Pleasant Bay, Admiralty Island, Alexander Archipelago	16	5	1907	PRESERVED_SPECIMEN	MVZ	MVZ:Mamm:209	Museum of Vertebrate Zoology, University of California, Berkeley
Castor canadensis	http://arctos.database.museum/guid/MVZ:Mamm:185?seid=1693066	57.7127	-134.29	7469	Hasselborg Lake, Admiralty Island, Alexander Archipelago	30	5	1907	PRESERVED_SPECIMEN	MVZ	MVZ:Mamm:185	Museum of Vertebrate Zoology, University of California, Berkeley
Castor canadensis	http://arctos.database.museum/guid/MVZ:Mamm:129?seid=955590	57.7127	-134.29	7469	Hasselborg Lake, Admiralty Island, Alexander Archipelago	24	5	1907	PRESERVED_SPECIMEN	MVZ	MVZ:Mamm:129	Museum of Vertebrate Zoology, University of California, Berkeley
Castor canadensis	http://arctos.database.museum/guid/MVZ:Mamm:128?seid=429571	57.6652	-134.176	1997	Alexander Lake, Admiralty Island, Alexander Archipelago	21	5	1907	PRESERVED_SPECIMEN	MVZ	MVZ:Mamm:128	Museum of Vertebrate Zoology, University of California, Berkeley
Castor canadensis	http://arctos.database.museum/guid/MSB:Mamm:232646?seid=320452	55.2304	-133.114	0	3km North of North Bay	10	8	2011	PRESERVED_SPECIMEN	MSB	MSB:Mamm:232646	Bradley M. Truett
Castor canadensis	http://arctos.database.museum/guid/MSB:Mamm:224036?seid=1424081	55.4514	-132.833	0	Harris River Watershed	10	4	2010	PRESERVED_SPECIMEN	MSB	MSB:Mamm:224036	L. Dickerson
Castor canadensis	http://arctos.database.museum/guid/MSB:Mamm:222906?seid=919302	55.7129	-133.291	0	Pow Island	8	1	2010	PRESERVED_SPECIMEN	MSB	MSB:Mamm:222906	L. Dickerson
Castor canadensis	http://arctos.database.museum/guid/MSB:Mamm:222890?seid=1077186	55.797	-133.151	0	Pow Island	26	12	2009	PRESERVED_SPECIMEN	MSB	MSB:Mamm:222890	L. Dickerson
Castor canadensis	http://arctos.database.museum/guid/MSB:Mamm:222914?seid=1566975	55.3852	-132.834	0	Not Recorded	6	12	2009	PRESERVED_SPECIMEN	MSB	MSB:Mamm:222914	L. Dickerson
Castor canadensis	http://arctos.database.museum/guid/MSB:Mamm:222870?seid=419957	55.7614	-133.121	0	Pow Island	8	1	2010	PRESERVED_SPECIMEN	MSB	MSB:Mamm:222870	L. Dickerson
Castor canadensis	http://arctos.database.museum/guid/MSB:Mamm:222896?seid=385679	55.7164	-133.281	0	POW Island	8	1	2010	PRESERVED_SPECIMEN	MSB	MSB:Mamm:222896	Bradley M. Truett
Castor canadensis	http://arctos.database.museum/guid/MSB:Mamm:221075?seid=1795711	55.797	-133.151	0	none recorded	5	12	2009	PRESERVED_SPECIMEN	MSB	MSB:Mamm:221075	Bradley M. Truett
Castor canadensis	http://arctos.database.museum/guid/MSB:Mamm:220959?seid=1464361	55.7963	-133.076	0	none recorded	26	12	2009	PRESERVED_SPECIMEN	MSB	MSB:Mamm:220959	Bradley M. Truett
Castor canadensis	fba7168e-cd94-4c2d-8eae-aa1c543af270	55.3419	-131.648	2577	Ketchikan	0	0	0	PRESERVED_SPECIMEN	LACM	30104
Castor canadensis	http://arctos.database.museum/guid/UAM:Mamm:97908?seid=313050	59.8959	-161.709	48280	Platinum Mine tailings pond	15	7	2004	PRESERVED_SPECIMEN	UAM	UAM:Mamm:97908	Jacob R. Graham
Castor canadensis	http://arctos.database.museum/guid/UAM:Mamm:93379?seid=906723	58.1663	-134.568	3000	Mile 4.8 Greens Creek Road	18	4	2002	PRESERVED_SPECIMEN	UAM	UAM:Mamm:93379	Hayley C. Lanier
Castor canadensis	http://arctos.database.museum/guid/UAM:Mamm:93259?seid=1017541	58.1496	-134.718	3000	Mile 3.8 Greens Creek Road	8	4	2002	PRESERVED_SPECIMEN	UAM	UAM:Mamm:93259	Hayley C. Lanier
Castor canadensis	http://arctos.database.museum/guid/UAM:Mamm:93335?seid=1655680	58.133	-134.735	3000	Mile 2.6 Greens Creek Road	18	4	2002	PRESERVED_SPECIMEN	UAM	UAM:Mamm:93335	Jeff Barnard
Castor canadensis	http://arctos.database.museum/guid/UAM:Mamm:91779?seid=1742346	58.1496	-134.718	3000	Mile 3.8 Greens Creek Road	4	4	2002	PRESERVED_SPECIMEN	UAM	UAM:Mamm:91779	Hayley C. Lanier
Castor canadensis	http://arctos.database.museum/guid/UAM:Mamm:91778?seid=127034	58.1496	-134.718	3000	Mile 3.8 Greens Creek Road	3	4	2002	PRESERVED_SPECIMEN	UAM	UAM:Mamm:91778	Jeff Barnard
Castor canadensis	http://arctos.database.museum/guid/UAM:Mamm:91777?seid=171589	58.133	-134.735	3000	2.8 Mile Greens Creek Road	22	3	2002	PRESERVED_SPECIMEN	UAM	UAM:Mamm:91777	Hayley C. Lanier
Castor canadensis	http://arctos.database.museum/guid/UAM:Mamm:90314?seid=79838	58.4996	-134.768	3000	Mile 26 Glacier Hwy., Juneau	2	3	2001	PRESERVED_SPECIMEN	UAM	UAM:Mamm:90314	Jeff Barnard
Castor canadensis	http://arctos.database.museum/guid/UAM:Mamm:89295?seid=1500810	56.5996	-132.768	3000	Blind Slough	10	1	2001	PRESERVED_SPECIMEN	UAM	UAM:Mamm:89295	Hayley C. Lanier
Castor canadensis	http://arctos.database.museum/guid/UAM:Mamm:89294?seid=493046	56.5996	-132.768	3000	Blind Slough	10	1	2001	PRESERVED_SPECIMEN	UAM	UAM:Mamm:89294	Hayley C. Lanier
Castor canadensis	http://arctos.database.museum/guid/UAM:Mamm:89296?seid=1101528	56.8663	-133.118	3000	5.5 mile Petersburg Creek	7	1	2001	PRESERVED_SPECIMEN	UAM	UAM:Mamm:89296	Hayley C. Lanier
Castor canadensis	http://arctos.database.museum/guid/UAM:Mamm:87998?seid=1512792	56.8663	-133.135	3000	Mile 6.5 Petersburg Creek	10	1	2001	PRESERVED_SPECIMEN	UAM	UAM:Mamm:87998	Hayley C. Lanier
Castor canadensis	http://arctos.database.museum/guid/UAM:Mamm:87997?seid=1194399	56.8663	-133.135	3000	Mile 6.5 Petersburg Creek	10	1	2001	PRESERVED_SPECIMEN	UAM	UAM:Mamm:87997	Hayley C. Lanier
Castor canadensis	http://arctos.database.museum/guid/UAM:Mamm:87996?seid=138010	56.8663	-133.135	3000	Mile 6 Petersburg Creek	10	1	2001	PRESERVED_SPECIMEN	UAM	UAM:Mamm:87996	Jeff Barnard
Castor canadensis	http://arctos.database.museum/guid/UAM:Mamm:87995?seid=2604764	56.683	-132.835	3000	Mile 1.0 Falls Creek	4	1	2001	PRESERVED_SPECIMEN	UAM	UAM:Mamm:87995	Hayley C. Lanier
Castor canadensis	http://arctos.database.museum/guid/UAM:Mamm:87994?seid=936386	56.8663	-133.118	3000	Mile 5.5 Petersburg Creek	9	12	2000	PRESERVED_SPECIMEN	UAM	UAM:Mamm:87994	Hayley C. Lanier
Castor canadensis	http://arctos.database.museum/guid/UAM:Mamm:87993?seid=641577	56.8663	-133.135	3000	Mile 6 Petersburg Creek	9	12	2000	PRESERVED_SPECIMEN	UAM	UAM:Mamm:87993	Eugene Degayner
Castor canadensis	http://arctos.database.museum/guid/UAM:Mamm:87992?seid=1151256	56.8663	-133.118	3000	Mile 5.5 Petersburg Creek	9	12	2000	PRESERVED_SPECIMEN	UAM	UAM:Mamm:87992	Eugene Degayner
Castor canadensis	http://arctos.database.museum/guid/UAM:Mamm:87999?seid=1185827	56.5996	-132.768	3000	Blind Slough	10	1	2001	PRESERVED_SPECIMEN	UAM	UAM:Mamm:87999	Hayley C. Lanier
Castor canadensis	http://arctos.database.museum/guid/UAM:Mamm:73738?seid=1321204	58.3167	-134.8	1041	near Piling Point	23	3	1999	PRESERVED_SPECIMEN	UAM	UAM:Mamm:73738	Aren M. Gunderson
Castor canadensis	http://arctos.database.museum/guid/UAM:Mamm:475?seid=823059	66.5	-142	3615	Upper Black River's Mouth of Black & Greyling Rivers	20	2	1954	PRESERVED_SPECIMEN	UAM	UAM:Mamm:475	unknown
Castor canadensis	http://arctos.database.museum/guid/UAM:Mamm:473?seid=331686	66.5	-142	3615	Upper Black River's Mouth of Black & Greyling Rivers	11	2	1954	PRESERVED_SPECIMEN	UAM	UAM:Mamm:473	unknown
Castor canadensis	http://arctos.database.museum/guid/UAM:Mamm:474?seid=724529	66.5	-142	3615	Upper Black River's Mouth of Black & Greyling Rivers	6	3	1954	PRESERVED_SPECIMEN	UAM	UAM:Mamm:474	unknown
Castor canadensis	http://arctos.database.museum/guid/UAM:Mamm:472?seid=1288840	66.5	-142	3615	Upper Black River's Mouth of Black & Greyling Rivers	1	1	1880	PRESERVED_SPECIMEN	UAM	UAM:Mamm:472	unknown
Castor canadensis	http://arctos.database.museum/guid/UAM:Mamm:471?seid=988451	66.5	-142	3615	Upper Black River's Mouth of Black & Greyling Rivers	28	3	1954	PRESERVED_SPECIMEN	UAM	UAM:Mamm:471	unknown
Castor canadensis	http://arctos.database.museum/guid/UAM:Mamm:41611?seid=22974	56.3333	-132.833	2000		21	7	1996	PRESERVED_SPECIMEN	UAM	UAM:Mamm:41611	unknown
Castor canadensis	http://arctos.database.museum/guid/UAM:Mamm:11961?seid=434577	56.65	-132.217	1041	Stikine River, South Fork Andrew Cr	2	5	1977	PRESERVED_SPECIMEN	UAM	UAM:Mamm:11961	unknown
Castor canadensis	http://arctos.database.museum/guid/UAM:Mamm:11960?seid=469602	56.7	-131.933	1041	Stikine River, Ketili Creek	7	5	1977	PRESERVED_SPECIMEN	UAM	UAM:Mamm:11960	unknown
Castor canadensis	http://arctos.database.museum/guid/UAM:Mamm:11959?seid=1506117	56.7	-131.933	1041	Stikine River, Ketili Creek	7	5	1977	PRESERVED_SPECIMEN	UAM	UAM:Mamm:11959	unknown
Castor canadensis	http://arctos.database.museum/guid/UAM:Mamm:11958?seid=263092	56.7	-131.933	1041	Stikine River, Ketili Creek	7	5	1977	PRESERVED_SPECIMEN	UAM	UAM:Mamm:11958	unknown
Castor canadensis	http://arctos.database.museum/guid/UAM:Mamm:111616?seid=252354	58.1663	-134.718	2000	Mile 4.8 Greens Creek Road	23	3	2002	PRESERVED_SPECIMEN	UAM	UAM:Mamm:111616	Jeff Barnard
Castor canadensis	http://arctos.database.museum/guid/UAM:Mamm:101248?seid=1779183	55.4503	-131.644	9	near Connell Lake	6	1	2002	PRESERVED_SPECIMEN	UAM	UAM:Mamm:101248	Kristian R. Larson
Erethizon dorsatus	https://www.inaturalist.org/observations/56243029	64.5988	-165.291	668		12	6	2016	HUMAN_OBSERVATION	iNaturalist	56243029	Laura Keene
Erethizon dorsatus	https://www.inaturalist.org/observations/32888056	68.003	-146.952	11881		10	8	2019	HUMAN_OBSERVATION	iNaturalist	32888056	Adrian Macedo
Erethizon dorsatus	http://www.inaturalist.org/observations/3468691	64.8002	-165.212	5		9	6	2016	HUMAN_OBSERVATION	iNaturalist	3468691	Judd Patterson
Erethizon dorsatus	http://arctos.database.museum/guid/MVZ:Mamm:33344?seid=99593	55.1322	-130.707	27426	Boca de Quadra	1	1	1915	PRESERVED_SPECIMEN	MVZ	MVZ:Mamm:33344	Museum of Vertebrate Zoology, University of California, Berkeley
Erethizon dorsatus	http://arctos.database.museum/guid/MVZ:Mamm:33345?seid=1205600	55.1322	-130.707	27426	Boca de Quadra	1	1	1915	PRESERVED_SPECIMEN	MVZ	MVZ:Mamm:33345	Museum of Vertebrate Zoology, University of California, Berkeley
Erethizon dorsatus	http://arctos.database.museum/guid/UAM:Mamm:85846?seid=858678	69.3045	-145.017	15	0.42 mi E of Research Station, SE side Lake Peters	22	7	2006	PRESERVED_SPECIMEN	UAM	UAM:Mamm:85846	Hayley C. Lanier
Erethizon dorsatus	http://arctos.database.museum/guid/UAM:Mamm:106226?seid=551083	68.8687	-147.673	200	43.1 mile Steese Highway	28	4	2010	PRESERVED_SPECIMEN	UAM	UAM:Mamm:106226	Link E. Olson
Glaucomys sabrinus	http://arctos.database.museum/guid/UAM:Mamm:70994?seid=661915	55.7886	-133.335	0	Heceta Island, Squam Bay	22	6	1999	PRESERVED_SPECIMEN	UAM	UAM:Mamm:70994	unknown
Glaucomys sabrinus	http://arctos.database.museum/guid/UAM:Mamm:51089?seid=491932	55.4128	-132.346	0	Khayyam Point, Skowl Arm	25	7	1998	PRESERVED_SPECIMEN	UAM	UAM:Mamm:51089	Gordon H. Jarrell
Glaucomys sabrinus	http://arctos.database.museum/guid/UAM:Mamm:51084?seid=220814	55.4128	-132.346	0	Khayyam Point, Skowl Arm	25	7	1998	PRESERVED_SPECIMEN	UAM	UAM:Mamm:51084	Gordon H. Jarrell
Glaucomys sabrinus	http://arctos.database.museum/guid/UAM:Mamm:48243?seid=52145	55.3594	-132.543	0	Polk Inlet	18	7	1998	PRESERVED_SPECIMEN	UAM	UAM:Mamm:48243	Gordon H. Jarrell
Glaucomys sabrinus	http://arctos.database.museum/guid/UWBM:Mamm:43916?seid=3616287	55.3419	-131.648	2577	Ketchikan	28	11	1951	PRESERVED_SPECIMEN	UWBM	UWBM:Mamm:43916	unknown
Glaucomys sabrinus	http://arctos.database.museum/guid/MSB:Mamm:295433?seid=3361240	55.327	-131.609	0	Forest Park	1	1	2012	PRESERVED_SPECIMEN	MSB	MSB:Mamm:295433	Schuyler W. Liphardt
Glaucomys sabrinus	http://arctos.database.museum/guid/UAM:Mamm:129298?seid=3149779	63.883	-152.313	10000	Lake Minchumina	14	1	2016	PRESERVED_SPECIMEN	UAM	UAM:Mamm:129298	John J. Burns
Glaucomys sabrinus	http://arctos.database.museum/guid/UAM:Mamm:127683?seid=3137416	63.883	-152.313	10000	Lake Minchumina	11	1	2016	PRESERVED_SPECIMEN	UAM	UAM:Mamm:127683	Aren M. Gunderson
Glaucomys sabrinus	http://arctos.database.museum/guid/UAM:Mamm:125919?seid=2705703	63.8841	-152.3	1000	Lake Minchumina	15	1	2015	PRESERVED_SPECIMEN	UAM	UAM:Mamm:125919	John J. Burns
Glaucomys sabrinus	http://arctos.database.museum/guid/UAM:Mamm:125594?seid=2673812	63.8841	-152.3	1000	Lake Minchumina, Burn's Cabin	15	1	2015	PRESERVED_SPECIMEN	UAM	UAM:Mamm:125594	John J. Burns
Glaucomys sabrinus	http://arctos.database.museum/guid/MVZ:Mamm:8790?seid=1178687	56.2072	-131.731	17703	Bradfield Canal	22	7	1909	PRESERVED_SPECIMEN	MVZ	MVZ:Mamm:8790	Museum of Vertebrate Zoology, University of California, Berkeley
Glaucomys sabrinus	http://arctos.database.museum/guid/MVZ:Mamm:8789?seid=335811	56.0974	-132.362	29036	Etolin Island, Alexander Archipelago	12	7	1909	PRESERVED_SPECIMEN	MVZ	MVZ:Mamm:8789	Museum of Vertebrate Zoology, University of California, Berkeley
Glaucomys sabrinus	http://arctos.database.museum/guid/MVZ:Mamm:474?seid=49371	55.6246	-131.963	8436	Helm Bay, Cleveland Peninsula	17	9	1907	PRESERVED_SPECIMEN	MVZ	MVZ:Mamm:474	Museum of Vertebrate Zoology, University of California, Berkeley
Glaucomys sabrinus	http://arctos.database.museum/guid/MVZ:Mamm:468?seid=1606515	55.6246	-131.963	8436	Helm Bay, Cleveland Peninsula	16	9	1907	PRESERVED_SPECIMEN	MVZ	MVZ:Mamm:468	Museum of Vertebrate Zoology, University of California, Berkeley
Glaucomys sabrinus	http://arctos.database.museum/guid/MVZ:Mamm:467?seid=270312	55.6246	-131.963	8436	Helm Bay, Cleveland Peninsula	15	9	1907	PRESERVED_SPECIMEN	MVZ	MVZ:Mamm:467	Museum of Vertebrate Zoology, University of California, Berkeley
Glaucomys sabrinus	http://arctos.database.museum/guid/MVZ:Mamm:460?seid=1563300	55.6246	-131.963	8436	Helm Bay, Cleveland Peninsula	14	9	1907	PRESERVED_SPECIMEN	MVZ	MVZ:Mamm:460	Museum of Vertebrate Zoology, University of California, Berkeley
Glaucomys sabrinus	http://arctos.database.museum/guid/MVZ:Mamm:32197?seid=1249098	56.4709	-132.378	1735	Wrangell, Wrangell Island, Alexander Archipelago	21	1	1921	PRESERVED_SPECIMEN	MVZ	MVZ:Mamm:32197	Museum of Vertebrate Zoology, University of California, Berkeley
Glaucomys sabrinus	http://arctos.database.museum/guid/MVZ:Mamm:32194?seid=1557064	56.4709	-132.378	1735	Wrangell, Wrangell Island, Alexander Archipelago	31	12	1920	PRESERVED_SPECIMEN	MVZ	MVZ:Mamm:32194	Museum of Vertebrate Zoology, University of California, Berkeley
Glaucomys sabrinus	http://arctos.database.museum/guid/MVZ:Mamm:32196?seid=349541	56.4709	-132.378	1735	Wrangell, Wrangell Island, Alexander Archipelago	13	1	1921	PRESERVED_SPECIMEN	MVZ	MVZ:Mamm:32196	Museum of Vertebrate Zoology, University of California, Berkeley
Glaucomys sabrinus	http://arctos.database.museum/guid/MVZ:Mamm:32195?seid=1191931	56.4709	-132.378	1735	Wrangell, Wrangell Island, Alexander Archipelago	11	1	1921	PRESERVED_SPECIMEN	MVZ	MVZ:Mamm:32195	Museum of Vertebrate Zoology, University of California, Berkeley
Glaucomys sabrinus	http://arctos.database.museum/guid/MVZ:Mamm:32193?seid=64454	56.4709	-132.378	1735	Wrangell, Wrangell Island, Alexander Archipelago	29	12	1920	PRESERVED_SPECIMEN	MVZ	MVZ:Mamm:32193	Museum of Vertebrate Zoology, University of California, Berkeley
Glaucomys sabrinus	http://arctos.database.museum/guid/MVZ:Mamm:32198?seid=121226	56.4709	-132.378	1735	Wrangell, Wrangell Island, Alexander Archipelago	2	2	1921	PRESERVED_SPECIMEN	MVZ	MVZ:Mamm:32198	Museum of Vertebrate Zoology, University of California, Berkeley
Glaucomys sabrinus	http://arctos.database.museum/guid/MSB:Mamm:268553?seid=2088346	55.3206	-131.119	10090	Cleveland Peninsula, Yes Bay	1	1	2000	PRESERVED_SPECIMEN	MSB	MSB:Mamm:268553	Kayce C. Bell
Glaucomys sabrinus	http://arctos.database.museum/guid/MSB:Mamm:268552?seid=2088345	55.8935	-131.786	2620	Cleveland Peninsula, Yes Bay	1	1	2000	PRESERVED_SPECIMEN	MSB	MSB:Mamm:268552	Kayce C. Bell
Glaucomys sabrinus	http://arctos.database.museum/guid/MSB:Mamm:267291?seid=2076674	57.6289	-133.259	15000	southeast mainland, near Endicott Arm	22	12	2006	PRESERVED_SPECIMEN	MSB	MSB:Mamm:267291	Kirt Marsh
Glaucomys sabrinus	http://arctos.database.museum/guid/MSB:Mamm:267290?seid=2076673	57.8482	-133.588	15000	southeast mainland, near Tracy Arm	22	12	2006	PRESERVED_SPECIMEN	MSB	MSB:Mamm:267290	Kirt Marsh
Glaucomys sabrinus	http://arctos.database.museum/guid/MSB:Mamm:266395?seid=2062151	55.1857	-131.386	0	SE side, S. of airport vic. Pennock I	15	7	2013	PRESERVED_SPECIMEN	MSB	MSB:Mamm:266395	Stephen O. MacDonald
Glaucomys sabrinus	http://arctos.database.museum/guid/MSB:Mamm:266292?seid=2062048	55.703	-132.848	0	Control Creek, , Eagle's Nest Campground	7	7	2013	PRESERVED_SPECIMEN	MSB	MSB:Mamm:266292	Stephen O. MacDonald
Glaucomys sabrinus	http://arctos.database.museum/guid/MSB:Mamm:266297?seid=2062053	55.7039	-132.847	0	Control Creek, Eagle's Nest Campground	8	7	2013	PRESERVED_SPECIMEN	MSB	MSB:Mamm:266297	Stephen O. MacDonald
Glaucomys sabrinus	http://arctos.database.museum/guid/MSB:Mamm:266293?seid=2062049	55.7039	-132.847	0	Control Creek, , Eagle's Nest Campground	7	7	2013	PRESERVED_SPECIMEN	MSB	MSB:Mamm:266293	Stephen O. MacDonald
Glaucomys sabrinus	http://arctos.database.museum/guid/MSB:Mamm:266310?seid=2062066	55.7028	-132.847	0	Control Creek, Eagle's Nest Campground	10	7	2013	PRESERVED_SPECIMEN	MSB	MSB:Mamm:266310	Stephen O. MacDonald
Glaucomys sabrinus	http://arctos.database.museum/guid/MSB:Mamm:266291?seid=2062047	55.7028	-132.849	0	Control Creek, , Eagle's Nest Campground	7	7	2013	PRESERVED_SPECIMEN	MSB	MSB:Mamm:266291	Stephen O. MacDonald
Glaucomys sabrinus	http://arctos.database.museum/guid/MSB:Mamm:259193?seid=1880014	55.7851	-133.38	3	northeastern portion	3	8	2012	PRESERVED_SPECIMEN	MSB	MSB:Mamm:259193	ISLES Crew 2012
Glaucomys sabrinus	http://arctos.database.museum/guid/MSB:Mamm:259192?seid=1880013	55.7837	-133.377	3	northeastern portion	3	8	2012	PRESERVED_SPECIMEN	MSB	MSB:Mamm:259192	ISLES Crew 2012
Glaucomys sabrinus	http://arctos.database.museum/guid/MSB:Mamm:259136?seid=1879272	55.8962	-133.324	3	northwestern end	28	7	2012	PRESERVED_SPECIMEN	MSB	MSB:Mamm:259136	ISLES Crew 2012
Glaucomys sabrinus	http://arctos.database.museum/guid/MSB:Mamm:259135?seid=1879271	55.8978	-133.327	3	northwestern end	28	7	2012	PRESERVED_SPECIMEN	MSB	MSB:Mamm:259135	ISLES Crew 2012
Glaucomys sabrinus	http://arctos.database.museum/guid/MSB:Mamm:259099?seid=1879235	55.8981	-133.327	22	northwestern end	25	7	2012	PRESERVED_SPECIMEN	MSB	MSB:Mamm:259099	ISLES Crew 2012
Glaucomys sabrinus	http://arctos.database.museum/guid/MSB:Mamm:259098?seid=1879234	55.7712	-133.34	100	Indian Garden Bay	24	7	2012	PRESERVED_SPECIMEN	MSB	MSB:Mamm:259098	ISLES Crew 2012
Glaucomys sabrinus	http://arctos.database.museum/guid/MSB:Mamm:259097?seid=1879229	55.7722	-133.34	3	Indian Garden Bay	24	7	2012	PRESERVED_SPECIMEN	MSB	MSB:Mamm:259097	ISLES Crew 2012
Glaucomys sabrinus	http://arctos.database.museum/guid/MSB:Mamm:248046?seid=1774390	55.3445	-132.504	0	Polk Inlet, Dog Salmon Creek	10	8	2011	PRESERVED_SPECIMEN	MSB	MSB:Mamm:248046	Stephen O. MacDonald
Glaucomys sabrinus	http://arctos.database.museum/guid/MSB:Mamm:248045?seid=954943	55.3533	-132.516	150	Polk Inlet, 1 km S of Forest Service facility	10	8	2011	PRESERVED_SPECIMEN	MSB	MSB:Mamm:248045	Stephen O. MacDonald
Glaucomys sabrinus	http://arctos.database.museum/guid/MSB:Mamm:248040?seid=1033982	55.3533	-132.516	150	Polk Inlet, 1 km S of Forest Service facility	10	8	2011	PRESERVED_SPECIMEN	MSB	MSB:Mamm:248040	Stephen O. MacDonald
Glaucomys sabrinus	http://arctos.database.museum/guid/MSB:Mamm:247931?seid=1026069	55.3568	-132.518	300	Polk Inlet, Forest Service facility	4	8	2011	PRESERVED_SPECIMEN	MSB	MSB:Mamm:247931	Stephen O. MacDonald
Glaucomys sabrinus	http://arctos.database.museum/guid/MSB:Mamm:247922?seid=941321	55.4662	-132.856	200	Harris River Campground	2	8	2011	PRESERVED_SPECIMEN	MSB	MSB:Mamm:247922	Stephen O. MacDonald
Glaucomys sabrinus	http://arctos.database.museum/guid/MSB:Mamm:247897?seid=822892	55.4662	-132.856	200	Harris River Campground	31	7	2011	PRESERVED_SPECIMEN	MSB	MSB:Mamm:247897	Stephen O. MacDonald
Glaucomys sabrinus	http://arctos.database.museum/guid/MSB:Mamm:247893?seid=263684	55.4662	-132.856	200	Harris River Campground	31	7	2011	PRESERVED_SPECIMEN	MSB	MSB:Mamm:247893	Stephen O. MacDonald
Glaucomys sabrinus	http://arctos.database.museum/guid/MSB:Mamm:247903?seid=1542747	55.4662	-132.856	200	Harris River Campground	31	7	2011	PRESERVED_SPECIMEN	MSB	MSB:Mamm:247903	Schuyler W. Liphardt
Glaucomys sabrinus	http://arctos.database.museum/guid/MSB:Mamm:247904?seid=1765953	55.7685	-133.228	300	Staney Creek, Winter Harbor	30	7	2011	PRESERVED_SPECIMEN	MSB	MSB:Mamm:247904	Stephen O. MacDonald
Glaucomys sabrinus	http://arctos.database.museum/guid/MSB:Mamm:247898?seid=178196	55.4662	-132.856	200	Harris River Campground	31	7	2011	PRESERVED_SPECIMEN	MSB	MSB:Mamm:247898	Stephen O. MacDonald
Glaucomys sabrinus	http://arctos.database.museum/guid/MSB:Mamm:247857?seid=500394	55.7685	-133.228	300	Staney Creek, Winter Harbor	29	7	2011	PRESERVED_SPECIMEN	MSB	MSB:Mamm:247857	Stephen O. MacDonald
Glaucomys sabrinus	http://arctos.database.museum/guid/MSB:Mamm:247859?seid=1794764	55.7685	-133.228	300	Staney Creek, Winter Harbor	29	7	2011	PRESERVED_SPECIMEN	MSB	MSB:Mamm:247859	Stephen O. MacDonald
Glaucomys sabrinus	http://arctos.database.museum/guid/MSB:Mamm:247728?seid=587621	55.1754	-132.827	0	No specific locality recorded.	3	8	2011	PRESERVED_SPECIMEN	MSB	MSB:Mamm:247728	Brooks A. Kohli
Glaucomys sabrinus	http://arctos.database.museum/guid/MSB:Mamm:247659?seid=1711637	55.1754	-132.827	0	No specific locality recorded.	2	8	2011	PRESERVED_SPECIMEN	MSB	MSB:Mamm:247659	Bradley M. Truett
Glaucomys sabrinus	http://arctos.database.museum/guid/MSB:Mamm:247656?seid=1626682	55.1754	-132.827	0	No specific locality recorded.	2	8	2011	PRESERVED_SPECIMEN	MSB	MSB:Mamm:247656	Bradley M. Truett
Glaucomys sabrinus	http://arctos.database.museum/guid/MSB:Mamm:247637?seid=1412299	56.1618	-133.321	300	El Capitan	22	7	2011	PRESERVED_SPECIMEN	MSB	MSB:Mamm:247637	Stephen O. MacDonald
Glaucomys sabrinus	http://arctos.database.museum/guid/MSB:Mamm:247636?seid=597976	56.1618	-133.321	300	El Capitan	22	7	2011	PRESERVED_SPECIMEN	MSB	MSB:Mamm:247636	Stephen O. MacDonald
Glaucomys sabrinus	http://arctos.database.museum/guid/MSB:Mamm:247630?seid=1118867	56.1618	-133.321	300	El Capitan	22	7	2011	PRESERVED_SPECIMEN	MSB	MSB:Mamm:247630	Stephen O. MacDonald
Glaucomys sabrinus	http://arctos.database.museum/guid/MSB:Mamm:247625?seid=305089	56.1618	-133.321	300	El Capitan	22	7	2011	PRESERVED_SPECIMEN	MSB	MSB:Mamm:247625	Stephen O. MacDonald
Glaucomys sabrinus	http://arctos.database.museum/guid/MSB:Mamm:247542?seid=961472	55.7095	-132.851	500	Control Creek, Eagle's Nest Campground	19	7	2011	PRESERVED_SPECIMEN	MSB	MSB:Mamm:247542	Stephen O. MacDonald
Glaucomys sabrinus	http://arctos.database.museum/guid/MSB:Mamm:233837?seid=1499263	56.1618	-133.321	300	El Capitan	24	7	2011	PRESERVED_SPECIMEN	MSB	MSB:Mamm:233837	Stephen O. MacDonald
Glaucomys sabrinus	http://arctos.database.museum/guid/MSB:Mamm:233838?seid=726467	56.1618	-133.321	300	El Capitan	24	7	2011	PRESERVED_SPECIMEN	MSB	MSB:Mamm:233838	Stephen O. MacDonald
Glaucomys sabrinus	http://arctos.database.museum/guid/MSB:Mamm:233667?seid=31858	55.3533	-132.516	150	Polk Inlet, 1 km south of Forest Service facility	8	8	2011	PRESERVED_SPECIMEN	MSB	MSB:Mamm:233667	Stephen O. MacDonald
Glaucomys sabrinus	http://arctos.database.museum/guid/MSB:Mamm:233320?seid=1648746	55.7095	-132.851	500	Control Creek, Eagle's Nest Campground	18	7	2011	PRESERVED_SPECIMEN	MSB	MSB:Mamm:233320	Stephen O. MacDonald
Glaucomys sabrinus	http://arctos.database.museum/guid/MSB:Mamm:233318?seid=725553	55.7095	-132.851	500	Control Creek, Eagle's Nest Campground	18	7	2011	PRESERVED_SPECIMEN	MSB	MSB:Mamm:233318	Stephen O. MacDonald
Glaucomys sabrinus	http://arctos.database.museum/guid/MSB:Mamm:232821?seid=1286096	55.2584	-133.038	0	No specific locality recorded.	25	7	2011	PRESERVED_SPECIMEN	MSB	MSB:Mamm:232821	Bradley M. Truett
Glaucomys sabrinus	http://arctos.database.museum/guid/MSB:Mamm:232767?seid=112182	56.1618	-133.321	300	El Capitan	23	7	2011	PRESERVED_SPECIMEN	MSB	MSB:Mamm:232767	Stephen O. MacDonald
Glaucomys sabrinus	http://arctos.database.museum/guid/MSB:Mamm:232766?seid=1602694	56.1618	-133.321	300	El Capitan	23	7	2011	PRESERVED_SPECIMEN	MSB	MSB:Mamm:232766	Stephen O. MacDonald
Glaucomys sabrinus	http://arctos.database.museum/guid/MSB:Mamm:232680?seid=1056804	55.1372	-132.741	0	No specific locality recorded.	7	8	2011	PRESERVED_SPECIMEN	MSB	MSB:Mamm:232680	Bradley M. Truett
Glaucomys sabrinus	http://arctos.database.museum/guid/MSB:Mamm:232272?seid=1321723	56.7	-132.9	0	Mitkof Island, Twin Creeks Grid	8	9	2000	PRESERVED_SPECIMEN	MSB	MSB:Mamm:232272	Shelly Russell
Glaucomys sabrinus	http://arctos.database.museum/guid/MSB:Mamm:232287?seid=254990	56.7	-132.9	0	Mitkof Island, Twin Creeks Grid	15	9	2000	PRESERVED_SPECIMEN	MSB	MSB:Mamm:232287	Marissa Sanchez
Glaucomys sabrinus	http://arctos.database.museum/guid/MSB:Mamm:231358?seid=1019103	55.7095	-132.851	500	Control Creek, Eagle's Nest Campground	17	7	2011	PRESERVED_SPECIMEN	MSB	MSB:Mamm:231358	Stephen O. MacDonald
Glaucomys sabrinus	http://arctos.database.museum/guid/MSB:Mamm:231359?seid=1391043	55.7095	-132.851	500	Control Creek, Eagle's Nest Campground	17	7	2011	PRESERVED_SPECIMEN	MSB	MSB:Mamm:231359	Stephen O. MacDonald
Glaucomys sabrinus	http://arctos.database.museum/guid/MSB:Mamm:231332?seid=305243	55.7095	-132.851	500	Control Creek, Eagle's Nest Campground	17	7	2011	PRESERVED_SPECIMEN	MSB	MSB:Mamm:231332	Stephen O. MacDonald
Glaucomys sabrinus	http://arctos.database.museum/guid/MSB:Mamm:231306?seid=1087704	55.7095	-132.851	500	Control Creek, Eagle's Nest Campground	17	7	2011	PRESERVED_SPECIMEN	MSB	MSB:Mamm:231306	Stephen O. MacDonald
Glaucomys sabrinus	http://arctos.database.museum/guid/MSB:Mamm:231302?seid=27565	55.7095	-132.851	500	Control Creek, Eagle's Nest Campground	17	7	2011	PRESERVED_SPECIMEN	MSB	MSB:Mamm:231302	Stephen O. MacDonald
Glaucomys sabrinus	http://arctos.database.museum/guid/MSB:Mamm:231281?seid=770209	56.1618	-133.321	300	El Capitan, cave area	22	7	2011	PRESERVED_SPECIMEN	MSB	MSB:Mamm:231281	Stephen O. MacDonald
Glaucomys sabrinus	http://arctos.database.museum/guid/MSB:Mamm:222897?seid=313177	55.778	-133.097	0	POW Island	6	12	2009	PRESERVED_SPECIMEN	MSB	MSB:Mamm:222897	L. Dickerson
Glaucomys sabrinus	http://arctos.database.museum/guid/MSB:Mamm:221081?seid=255398	55.7963	-133.075	0	none recorded	12	12	2009	PRESERVED_SPECIMEN	MSB	MSB:Mamm:221081	Hiyatsi Bassett
Glaucomys sabrinus	http://arctos.database.museum/guid/MSB:Mamm:221135?seid=1161014	55.7617	-133.203	0	none recorded	24	12	2009	PRESERVED_SPECIMEN	MSB	MSB:Mamm:221135	Sophia S. Thompson
Glaucomys sabrinus	http://arctos.database.museum/guid/MSB:Mamm:221055?seid=1151576	55.8013	-133.071	0	none recorded	11	12	2009	PRESERVED_SPECIMEN	MSB	MSB:Mamm:221055	Bradley M. Truett
Glaucomys sabrinus	http://arctos.database.museum/guid/MSB:Mamm:221069?seid=149254	55.7583	-133.226	0	none recorded	3	12	2009	PRESERVED_SPECIMEN	MSB	MSB:Mamm:221069	Bradley M. Truett
Glaucomys sabrinus	http://arctos.database.museum/guid/MSB:Mamm:221113?seid=1082402	55.7658	-133.116	0	none recorded	3	12	2009	PRESERVED_SPECIMEN	MSB	MSB:Mamm:221113	Hiyatsi Bassett
Glaucomys sabrinus	http://arctos.database.museum/guid/MSB:Mamm:220964?seid=405807	55.7241	-133.22	0	none recorded	12	12	2009	PRESERVED_SPECIMEN	MSB	MSB:Mamm:220964	Bradley M. Truett
Glaucomys sabrinus	http://arctos.database.museum/guid/MSB:Mamm:220966?seid=880055	55.7969	-133.061	0	none recorded	11	12	2009	PRESERVED_SPECIMEN	MSB	MSB:Mamm:220966	Randle D. McCain
Glaucomys sabrinus	http://arctos.database.museum/guid/MSB:Mamm:220963?seid=1217018	55.779	-133.099	0	none recorded	6	12	2009	PRESERVED_SPECIMEN	MSB	MSB:Mamm:220963	Bradley M. Truett
Glaucomys sabrinus	http://arctos.database.museum/guid/MSB:Mamm:146173?seid=1094157	56.7	-132.9	0	Mitkov Island, Twin Creek Grid	16	9	2000	PRESERVED_SPECIMEN	MSB	MSB:Mamm:146173	Dolly L. Crawford
Glaucomys sabrinus	http://arctos.database.museum/guid/MSB:Mamm:145814?seid=1303591	56.8113	-132.951	3036	Petersburg	1	9	2000	PRESERVED_SPECIMEN	MSB	MSB:Mamm:145814	Jason L. Malaney
Glaucomys sabrinus	http://arctos.database.museum/guid/MSB:Mamm:145811?seid=1391138	56.6	-132.833	0	Tongass National Forest, Blind Slough Grid	8	9	2000	PRESERVED_SPECIMEN	MSB	MSB:Mamm:145811	Jason L. Malaney
Glaucomys sabrinus	fc8b1323-e6d0-43bf-8f19-21470f5bac3e	56.4709	-132.378	1735	Wrangell	4	1	1921	PRESERVED_SPECIMEN	LACM	1077
Glaucomys sabrinus	84d12a50-ec83-408f-8e68-b56a17ddd98f	56.4709	-132.378	1735	Wrangell	14	3	1921	PRESERVED_SPECIMEN	LACM	1074
Glaucomys sabrinus	7e73a6e3-fed7-4a67-8762-0daae570e922	56.4709	-132.378	1735	Wrangell	26	1	1921	PRESERVED_SPECIMEN	LACM	1073
Glaucomys sabrinus	5e12cfb9-aab2-4785-bdb5-c6739596f3ff	56.4709	-132.378	1735	Wrangell	29	12	1920	PRESERVED_SPECIMEN	LACM	1076
Glaucomys sabrinus	4858e0ae-1b33-4413-bd2e-556700706502	56.4709	-132.378	1735	Wrangell	22	1	1921	PRESERVED_SPECIMEN	LACM	1072
Glaucomys sabrinus	36fdb1a1-12da-411f-9d53-33b2eabe1700	56.4709	-132.378	1735	Wrangell	4	3	1921	PRESERVED_SPECIMEN	LACM	1078
Glaucomys sabrinus	219af1cc-4e41-4341-a752-c49c3607920b	56.4709	-132.378	1735	Wrangell	9	1	1921	PRESERVED_SPECIMEN	LACM	1071
Glaucomys sabrinus	07e0fa95-681b-4cba-9ac4-249dcc65b305	56.4709	-132.378	1735	Wrangell	8	1	1921	PRESERVED_SPECIMEN	LACM	1075
Glaucomys sabrinus	http://arctos.database.museum/guid/UAM:Mamm:123598?seid=2599876	63.8841	-152.3	1000	Lake Minchumina, near Burns' house	15	12	2014	PRESERVED_SPECIMEN	UAM	UAM:Mamm:123598	Jonathan A. Nations
Glaucomys sabrinus	http://arctos.database.museum/guid/UAM:Mamm:97515?seid=18821	55.8914	-133.166	10	Near Nankati Bay	24	8	2004	PRESERVED_SPECIMEN	UAM	UAM:Mamm:97515	Jonathan L. Fiely
Glaucomys sabrinus	http://arctos.database.museum/guid/UAM:Mamm:92625?seid=934959	55.6244	-131.963	3219	Cleaveland Penninsula, Helm Bay	26	12	2002	PRESERVED_SPECIMEN	UAM	UAM:Mamm:92625	Brandy K. Jacobsen
Glaucomys sabrinus	http://arctos.database.museum/guid/UAM:Mamm:77063?seid=904592	56.0833	-133.033	2000		15	11	2000	PRESERVED_SPECIMEN	UAM	UAM:Mamm:77063	Kyndall Hildebrandt
Glaucomys sabrinus	http://arctos.database.museum/guid/UAM:Mamm:77062?seid=1083913	56.0833	-133.033	2000		15	11	2000	PRESERVED_SPECIMEN	UAM	UAM:Mamm:77062	Kyndall Hildebrandt
Glaucomys sabrinus	http://arctos.database.museum/guid/UAM:Mamm:74965?seid=324097	54.6888	-132.542	3219	North Thorne Bay	22	10	1996	PRESERVED_SPECIMEN	UAM	UAM:Mamm:74965	Gordon H. Jarrell
Glaucomys sabrinus	http://arctos.database.museum/guid/UAM:Mamm:73302?seid=1114375	55.7847	-132.856	0		4	10	1999	PRESERVED_SPECIMEN	UAM	UAM:Mamm:73302	Gordon H. Jarrell
Glaucomys sabrinus	http://arctos.database.museum/guid/UAM:Mamm:73301?seid=236296	55.7847	-132.856	0		1	10	1999	PRESERVED_SPECIMEN	UAM	UAM:Mamm:73301	Gordon H. Jarrell
Glaucomys sabrinus	http://arctos.database.museum/guid/UAM:Mamm:73300?seid=22783	55.7847	-132.856	0		4	10	1999	PRESERVED_SPECIMEN	UAM	UAM:Mamm:73300	Gordon H. Jarrell
Glaucomys sabrinus	http://arctos.database.museum/guid/UAM:Mamm:73299?seid=1429344	55.7847	-132.856	0		5	10	1999	PRESERVED_SPECIMEN	UAM	UAM:Mamm:73299	Gordon H. Jarrell
Glaucomys sabrinus	http://arctos.database.museum/guid/UAM:Mamm:73298?seid=1020740	55.7853	-132.791	0		1	1	1880	PRESERVED_SPECIMEN	UAM	UAM:Mamm:73298	Gordon H. Jarrell
Glaucomys sabrinus	http://arctos.database.museum/guid/UAM:Mamm:73297?seid=173247	55.7019	-132.791	0		1	1	1880	PRESERVED_SPECIMEN	UAM	UAM:Mamm:73297	Gordon H. Jarrell
Glaucomys sabrinus	http://arctos.database.museum/guid/UAM:Mamm:73296?seid=728915	55.7019	-132.791	0		11	10	1999	PRESERVED_SPECIMEN	UAM	UAM:Mamm:73296	Gordon H. Jarrell
Glaucomys sabrinus	http://arctos.database.museum/guid/UAM:Mamm:73295?seid=108143	55.7589	-132.839	0		13	10	1999	PRESERVED_SPECIMEN	UAM	UAM:Mamm:73295	Gordon H. Jarrell
Glaucomys sabrinus	http://arctos.database.museum/guid/UAM:Mamm:73294?seid=309636	55.7589	-132.839	0		1	1	1880	PRESERVED_SPECIMEN	UAM	UAM:Mamm:73294	Gordon H. Jarrell
Glaucomys sabrinus	http://arctos.database.museum/guid/UAM:Mamm:73293?seid=1479353	55.7589	-132.839	0		5	10	1999	PRESERVED_SPECIMEN	UAM	UAM:Mamm:73293	Gordon H. Jarrell
Glaucomys sabrinus	http://arctos.database.museum/guid/UAM:Mamm:70974?seid=1568357	55.8464	-133.223	0	Tuxekan Island	20	6	1999	PRESERVED_SPECIMEN	UAM	UAM:Mamm:70974	unknown
Glaucomys sabrinus	http://arctos.database.museum/guid/UAM:Mamm:70929?seid=217747	55.9069	-133.279	0		15	6	1999	PRESERVED_SPECIMEN	UAM	UAM:Mamm:70929	unknown
Glaucomys sabrinus	http://arctos.database.museum/guid/UAM:Mamm:70971?seid=1227042	55.8464	-133.223	0	E side of Nichin Cove	19	6	1999	PRESERVED_SPECIMEN	UAM	UAM:Mamm:70971	unknown
Glaucomys sabrinus	http://arctos.database.museum/guid/UAM:Mamm:71014?seid=1023263	55.7697	-133.344	0	bay N Tonowek Narrows	24	6	1999	PRESERVED_SPECIMEN	UAM	UAM:Mamm:71014	unknown
Glaucomys sabrinus	http://arctos.database.museum/guid/UAM:Mamm:70970?seid=1449118	55.8464	-133.223	0	E side of Nichin Cove	19	6	1999	PRESERVED_SPECIMEN	UAM	UAM:Mamm:70970	unknown
Glaucomys sabrinus	http://arctos.database.museum/guid/UAM:Mamm:70926?seid=490488	55.9183	-133.329	0	south side of Island	15	6	1999	PRESERVED_SPECIMEN	UAM	UAM:Mamm:70926	unknown
Glaucomys sabrinus	http://arctos.database.museum/guid/UAM:Mamm:71013?seid=1144957	55.7697	-133.344	0	bay N Tonowek Narrows	24	6	1999	PRESERVED_SPECIMEN	UAM	UAM:Mamm:71013	unknown
Glaucomys sabrinus	http://arctos.database.museum/guid/UAM:Mamm:70925?seid=84241	55.9183	-133.329	0	south side of Island	15	6	1999	PRESERVED_SPECIMEN	UAM	UAM:Mamm:70925	unknown
Glaucomys sabrinus	http://arctos.database.museum/guid/UAM:Mamm:70836?seid=1485598	55.8917	-133.251	0	old Tuxekan Village site	10	6	1999	PRESERVED_SPECIMEN	UAM	UAM:Mamm:70836	unknown
Glaucomys sabrinus	http://arctos.database.museum/guid/UAM:Mamm:70880?seid=1414739	55.9125	-133.258	0	Dargun Point, Prince of Wales Island	12	6	1999	PRESERVED_SPECIMEN	UAM	UAM:Mamm:70880	Gordon H. Jarrell
Glaucomys sabrinus	http://arctos.database.museum/guid/UAM:Mamm:71012?seid=501011	55.7567	-133.347	0	Tonowek Narrows	24	6	1999	PRESERVED_SPECIMEN	UAM	UAM:Mamm:71012	unknown
Glaucomys sabrinus	http://arctos.database.museum/guid/UAM:Mamm:70969?seid=1406122	55.8464	-133.223	0	E side of Nichin Cove	19	6	1999	PRESERVED_SPECIMEN	UAM	UAM:Mamm:70969	unknown
Glaucomys sabrinus	http://arctos.database.museum/guid/UAM:Mamm:70924?seid=38228	55.8972	-133.326	0	NW tip of Island	15	6	1999	PRESERVED_SPECIMEN	UAM	UAM:Mamm:70924	unknown
Glaucomys sabrinus	http://arctos.database.museum/guid/UAM:Mamm:70835?seid=599686	55.8917	-133.251	0	old Tuxekan Village site	10	6	1999	PRESERVED_SPECIMEN	UAM	UAM:Mamm:70835	unknown
Glaucomys sabrinus	http://arctos.database.museum/guid/UAM:Mamm:71011?seid=1494300	55.7567	-133.347	0	Tonowek Narrows	24	6	1999	PRESERVED_SPECIMEN	UAM	UAM:Mamm:71011	unknown
Glaucomys sabrinus	http://arctos.database.museum/guid/UAM:Mamm:70968?seid=1041054	55.8464	-133.223	0	E side of Nichin Cove	19	6	1999	PRESERVED_SPECIMEN	UAM	UAM:Mamm:70968	unknown
Glaucomys sabrinus	http://arctos.database.museum/guid/UAM:Mamm:70923?seid=109385	55.8972	-133.326	0	NW tip of Island	15	6	1999	PRESERVED_SPECIMEN	UAM	UAM:Mamm:70923	unknown
Glaucomys sabrinus	http://arctos.database.museum/guid/UAM:Mamm:70834?seid=1371033	55.8917	-133.251	0	old Tuxekan Village site	10	6	1999	PRESERVED_SPECIMEN	UAM	UAM:Mamm:70834	unknown
Glaucomys sabrinus	http://arctos.database.museum/guid/UAM:Mamm:70967?seid=1141314	55.8464	-133.223	0	E side of Nichin Cove	19	6	1999	PRESERVED_SPECIMEN	UAM	UAM:Mamm:70967	unknown
Glaucomys sabrinus	http://arctos.database.museum/guid/UAM:Mamm:70966?seid=22174	55.8658	-133.226	0	across from Naukati	19	6	1999	PRESERVED_SPECIMEN	UAM	UAM:Mamm:70966	unknown
Glaucomys sabrinus	http://arctos.database.museum/guid/UAM:Mamm:70877?seid=537049	55.8531	-133.227	0	Nichin Cove	12	6	1999	PRESERVED_SPECIMEN	UAM	UAM:Mamm:70877	unknown
Glaucomys sabrinus	http://arctos.database.museum/guid/UAM:Mamm:70965?seid=1378736	55.8658	-133.226	0	across from Naukati	19	6	1999	PRESERVED_SPECIMEN	UAM	UAM:Mamm:70965	unknown
Glaucomys sabrinus	http://arctos.database.museum/guid/UAM:Mamm:70964?seid=1822886	55.8658	-133.226	0	across from Naukati	18	6	1999	PRESERVED_SPECIMEN	UAM	UAM:Mamm:70964	unknown
Glaucomys sabrinus	http://arctos.database.museum/guid/UAM:Mamm:71006?seid=1103116	55.8069	-133.368	0	S of Garden Island	23	6	1999	PRESERVED_SPECIMEN	UAM	UAM:Mamm:71006	unknown
Glaucomys sabrinus	http://arctos.database.museum/guid/UAM:Mamm:70918?seid=916411	55.9083	-133.202	0	Prince of Wales Is., FS boundary north of Naukati	15	6	1999	PRESERVED_SPECIMEN	UAM	UAM:Mamm:70918	unknown
Glaucomys sabrinus	http://arctos.database.museum/guid/UAM:Mamm:70962?seid=782778	55.8981	-133.316	0	NW bay of Island	18	6	1999	PRESERVED_SPECIMEN	UAM	UAM:Mamm:70962	unknown
Glaucomys sabrinus	http://arctos.database.museum/guid/UAM:Mamm:71005?seid=1151402	55.7881	-133.321	0	Heceta Island, unnamed bay S of Chapin Island	23	6	1999	PRESERVED_SPECIMEN	UAM	UAM:Mamm:71005	unknown
Glaucomys sabrinus	http://arctos.database.museum/guid/UAM:Mamm:71315?seid=701052	55.5544	-130.859	0	Rudyerd Bay	10	7	1999	PRESERVED_SPECIMEN	UAM	UAM:Mamm:71315	Amy M. Runck
Glaucomys sabrinus	http://arctos.database.museum/guid/UAM:Mamm:70961?seid=1051180	55.9331	-133.309	0	East side of Island	18	6	1999	PRESERVED_SPECIMEN	UAM	UAM:Mamm:70961	unknown
Glaucomys sabrinus	http://arctos.database.museum/guid/UAM:Mamm:71004?seid=667047	55.8281	-133.219	0	Kugun Pt.	22	6	1999	PRESERVED_SPECIMEN	UAM	UAM:Mamm:71004	unknown
Glaucomys sabrinus	http://arctos.database.museum/guid/UAM:Mamm:70960?seid=1172969	55.9331	-133.309	0	East side of Island	18	6	1999	PRESERVED_SPECIMEN	UAM	UAM:Mamm:70960	unknown
Glaucomys sabrinus	http://arctos.database.museum/guid/UAM:Mamm:70826?seid=1720421	55.9017	-133.249	0		9	6	1999	PRESERVED_SPECIMEN	UAM	UAM:Mamm:70826	Gordon H. Jarrell
Glaucomys sabrinus	http://arctos.database.museum/guid/UAM:Mamm:70870?seid=1444052	55.9014	-133.249	0		12	6	1999	PRESERVED_SPECIMEN	UAM	UAM:Mamm:70870	Gordon H. Jarrell
Glaucomys sabrinus	http://arctos.database.museum/guid/UAM:Mamm:70915?seid=218377	55.9083	-133.202	0	Prince of Wales Is., FS boundary north of Naukati	14	6	1999	PRESERVED_SPECIMEN	UAM	UAM:Mamm:70915	unknown
Glaucomys sabrinus	http://arctos.database.museum/guid/UAM:Mamm:70825?seid=905758	55.8917	-133.251	0	old Tuxekan Village site	9	6	1999	PRESERVED_SPECIMEN	UAM	UAM:Mamm:70825	unknown
Glaucomys sabrinus	http://arctos.database.museum/guid/UAM:Mamm:70959?seid=1723521	55.9556	-133.322	0	NW tip of Island	18	6	1999	PRESERVED_SPECIMEN	UAM	UAM:Mamm:70959	unknown
Glaucomys sabrinus	http://arctos.database.museum/guid/UAM:Mamm:70824?seid=392746	55.8917	-133.251	0	old Tuxekan Village site	9	6	1999	PRESERVED_SPECIMEN	UAM	UAM:Mamm:70824	unknown
Glaucomys sabrinus	http://arctos.database.museum/guid/UAM:Mamm:70958?seid=436622	55.9556	-133.322	0	NW tip of Island	18	6	1999	PRESERVED_SPECIMEN	UAM	UAM:Mamm:70958	unknown
Glaucomys sabrinus	http://arctos.database.museum/guid/UAM:Mamm:70869?seid=616717	55.9014	-133.249	0		12	6	1999	PRESERVED_SPECIMEN	UAM	UAM:Mamm:70869	Gordon H. Jarrell
Glaucomys sabrinus	http://arctos.database.museum/guid/UAM:Mamm:70913?seid=1475574	55.9122	-133.26	0	Dargun Point, Prince of Wales Island	14	6	1999	PRESERVED_SPECIMEN	UAM	UAM:Mamm:70913	Gordon H. Jarrell
Glaucomys sabrinus	http://arctos.database.museum/guid/UAM:Mamm:70823?seid=770096	55.8917	-133.251	0	old Tuxekan Village site	9	6	1999	PRESERVED_SPECIMEN	UAM	UAM:Mamm:70823	unknown
Glaucomys sabrinus	http://arctos.database.museum/guid/UAM:Mamm:70868?seid=864345	55.9014	-133.249	0		12	6	1999	PRESERVED_SPECIMEN	UAM	UAM:Mamm:70868	Gordon H. Jarrell
Glaucomys sabrinus	http://arctos.database.museum/guid/UAM:Mamm:70912?seid=475007	55.9122	-133.26	0	Dargun Point, Prince of Wales Island	14	6	1999	PRESERVED_SPECIMEN	UAM	UAM:Mamm:70912	Gordon H. Jarrell
Glaucomys sabrinus	http://arctos.database.museum/guid/UAM:Mamm:71043?seid=925463	55.8053	-133.332	0	Karheen Pass S Peep Rocks	26	6	1999	PRESERVED_SPECIMEN	UAM	UAM:Mamm:71043	unknown
Glaucomys sabrinus	http://arctos.database.museum/guid/UAM:Mamm:70911?seid=852919	55.9122	-133.26	0	Dargun Point, Prince of Wales Island	14	6	1999	PRESERVED_SPECIMEN	UAM	UAM:Mamm:70911	Gordon H. Jarrell
Glaucomys sabrinus	http://arctos.database.museum/guid/UAM:Mamm:71042?seid=500980	55.8053	-133.332	0		26	6	1999	PRESERVED_SPECIMEN	UAM	UAM:Mamm:71042	unknown
Glaucomys sabrinus	http://arctos.database.museum/guid/UAM:Mamm:70910?seid=168531	55.9122	-133.26	0	Dargun Point, Prince of Wales Island	14	6	1999	PRESERVED_SPECIMEN	UAM	UAM:Mamm:70910	Gordon H. Jarrell
Glaucomys sabrinus	http://arctos.database.museum/guid/UAM:Mamm:70954?seid=637384	55.8997	-133.309	0	North Island	17	6	1999	PRESERVED_SPECIMEN	UAM	UAM:Mamm:70954	unknown
Glaucomys sabrinus	http://arctos.database.museum/guid/UAM:Mamm:70953?seid=686824	55.9331	-133.309	0	East side of Island	17	6	1999	PRESERVED_SPECIMEN	UAM	UAM:Mamm:70953	unknown
Glaucomys sabrinus	http://arctos.database.museum/guid/UAM:Mamm:70863?seid=301330	55.8778	-133.295	0	Jinhi Bay	11	6	1999	PRESERVED_SPECIMEN	UAM	UAM:Mamm:70863	unknown
Glaucomys sabrinus	http://arctos.database.museum/guid/UAM:Mamm:70952?seid=979652	55.9331	-133.309	0	East side of Island	17	6	1999	PRESERVED_SPECIMEN	UAM	UAM:Mamm:70952	unknown
Glaucomys sabrinus	http://arctos.database.museum/guid/UAM:Mamm:70908?seid=968453	55.9183	-133.329	0	south side of Island	14	6	1999	PRESERVED_SPECIMEN	UAM	UAM:Mamm:70908	unknown
Glaucomys sabrinus	http://arctos.database.museum/guid/UAM:Mamm:70862?seid=237218	55.8917	-133.251	0	old Tuxekan village	11	6	1999	PRESERVED_SPECIMEN	UAM	UAM:Mamm:70862	Gordon H. Jarrell
Glaucomys sabrinus	http://arctos.database.museum/guid/UAM:Mamm:70951?seid=508687	55.9331	-133.309	0	East side of Island	17	6	1999	PRESERVED_SPECIMEN	UAM	UAM:Mamm:70951	unknown
Glaucomys sabrinus	http://arctos.database.museum/guid/UAM:Mamm:70907?seid=675657	55.9183	-133.329	0	south side of Island	14	6	1999	PRESERVED_SPECIMEN	UAM	UAM:Mamm:70907	unknown
Glaucomys sabrinus	http://arctos.database.museum/guid/UAM:Mamm:70950?seid=929244	55.9331	-133.309	0	East side of Island	17	6	1999	PRESERVED_SPECIMEN	UAM	UAM:Mamm:70950	unknown
Glaucomys sabrinus	http://arctos.database.museum/guid/UAM:Mamm:70996?seid=1024823	55.8069	-133.368	0	S of Garden Island	22	6	1999	PRESERVED_SPECIMEN	UAM	UAM:Mamm:70996	unknown
Glaucomys sabrinus	http://arctos.database.museum/guid/UAM:Mamm:70906?seid=412193	55.9183	-133.329	0	south side of Island	14	6	1999	PRESERVED_SPECIMEN	UAM	UAM:Mamm:70906	unknown
Glaucomys sabrinus	http://arctos.database.museum/guid/UAM:Mamm:70995?seid=1597098	55.7981	-133.335	0	Heceta Island, NE Peninsula	22	6	1999	PRESERVED_SPECIMEN	UAM	UAM:Mamm:70995	unknown
Glaucomys sabrinus	http://arctos.database.museum/guid/UAM:Mamm:70949?seid=851539	55.9556	-133.322	0	NE tip of Island	17	6	1999	PRESERVED_SPECIMEN	UAM	UAM:Mamm:70949	unknown
Glaucomys sabrinus	http://arctos.database.museum/guid/UAM:Mamm:70904?seid=686718	55.8972	-133.326	0	NW tip of Island	14	6	1999	PRESERVED_SPECIMEN	UAM	UAM:Mamm:70904	unknown
Glaucomys sabrinus	http://arctos.database.museum/guid/UAM:Mamm:70993?seid=1237003	55.7881	-133.321	0	Heceta Island, unnamed bay S of Chapin Island	22	6	1999	PRESERVED_SPECIMEN	UAM	UAM:Mamm:70993	unknown
Glaucomys sabrinus	http://arctos.database.museum/guid/UAM:Mamm:70903?seid=433515	55.8972	-133.326	0	NW tip	14	6	1999	PRESERVED_SPECIMEN	UAM	UAM:Mamm:70903	unknown
Glaucomys sabrinus	http://arctos.database.museum/guid/UAM:Mamm:70858?seid=20011	55.9017	-133.249	0		11	6	1999	PRESERVED_SPECIMEN	UAM	UAM:Mamm:70858	Gordon H. Jarrell
Glaucomys sabrinus	http://arctos.database.museum/guid/UAM:Mamm:70857?seid=1422895	55.8569	-133.167	0	South side of Naukati Bay, Prince of Wales Island	10	6	1999	PRESERVED_SPECIMEN	UAM	UAM:Mamm:70857	Gordon H. Jarrell
Glaucomys sabrinus	http://arctos.database.museum/guid/UAM:Mamm:70856?seid=629598	55.8569	-133.167	0	South side of Naukati Bay, Prince of Wales Island	10	6	1999	PRESERVED_SPECIMEN	UAM	UAM:Mamm:70856	Gordon H. Jarrell
Glaucomys sabrinus	http://arctos.database.museum/guid/UAM:Mamm:70945?seid=1230692	55.8981	-133.316	0		17	6	1999	PRESERVED_SPECIMEN	UAM	UAM:Mamm:70945	unknown
Glaucomys sabrinus	http://arctos.database.museum/guid/UAM:Mamm:70944?seid=1187854	55.8981	-133.316	0		17	6	1999	PRESERVED_SPECIMEN	UAM	UAM:Mamm:70944	unknown
Glaucomys sabrinus	http://arctos.database.museum/guid/UAM:Mamm:70855?seid=59131	55.8569	-133.167	0	South side of Naukati Bay, Prince of Wales Island	10	6	1999	PRESERVED_SPECIMEN	UAM	UAM:Mamm:70855	Gordon H. Jarrell
Glaucomys sabrinus	http://arctos.database.museum/guid/UAM:Mamm:70854?seid=1845875	55.8569	-133.167	0	South side of Naukati Bay, Prince of Wales Island	10	6	1999	PRESERVED_SPECIMEN	UAM	UAM:Mamm:70854	Gordon H. Jarrell
Glaucomys sabrinus	http://arctos.database.museum/guid/UAM:Mamm:70943?seid=1201290	55.9331	-133.309	0	East side of Island	16	6	1999	PRESERVED_SPECIMEN	UAM	UAM:Mamm:70943	unknown
Glaucomys sabrinus	http://arctos.database.museum/guid/UAM:Mamm:70853?seid=286966	55.8569	-133.167	0	South side of Naukati Bay, Prince of Wales Island	10	6	1999	PRESERVED_SPECIMEN	UAM	UAM:Mamm:70853	Gordon H. Jarrell
Glaucomys sabrinus	http://arctos.database.museum/guid/UAM:Mamm:70942?seid=1387687	55.9331	-133.309	0	East side of Island	16	6	1999	PRESERVED_SPECIMEN	UAM	UAM:Mamm:70942	unknown
Glaucomys sabrinus	http://arctos.database.museum/guid/UAM:Mamm:70850?seid=1172925	55.8531	-133.227	0	Nichin Cove	10	6	1999	PRESERVED_SPECIMEN	UAM	UAM:Mamm:70850	unknown
Glaucomys sabrinus	http://arctos.database.museum/guid/UAM:Mamm:71025?seid=1679013	55.7981	-133.352	0	NE peninsula	25	6	1999	PRESERVED_SPECIMEN	UAM	UAM:Mamm:71025	unknown
Glaucomys sabrinus	http://arctos.database.museum/guid/UAM:Mamm:70982?seid=1115688	55.7881	-133.321	0	Heceta Island, unnamed bay S of Chapin Island	21	6	1999	PRESERVED_SPECIMEN	UAM	UAM:Mamm:70982	unknown
Glaucomys sabrinus	http://arctos.database.museum/guid/UAM:Mamm:70849?seid=1673356	55.8778	-133.295	0	Jinhi Bay	10	6	1999	PRESERVED_SPECIMEN	UAM	UAM:Mamm:70849	unknown
Glaucomys sabrinus	http://arctos.database.museum/guid/UAM:Mamm:71024?seid=71813	55.7981	-133.352	0	NE peninsula	25	6	1999	PRESERVED_SPECIMEN	UAM	UAM:Mamm:71024	unknown
Glaucomys sabrinus	http://arctos.database.museum/guid/UAM:Mamm:70981?seid=53240	55.7881	-133.321	0	Heceta Island, unnamed bay S of Chapin Island	21	6	1999	PRESERVED_SPECIMEN	UAM	UAM:Mamm:70981	unknown
Glaucomys sabrinus	http://arctos.database.museum/guid/UAM:Mamm:70893?seid=1330058	55.8531	-133.227	0	Nichin Cove	13	6	1999	PRESERVED_SPECIMEN	UAM	UAM:Mamm:70893	unknown
Glaucomys sabrinus	http://arctos.database.museum/guid/UAM:Mamm:71023?seid=356999	55.7981	-133.352	0	NE peninsula	25	6	1999	PRESERVED_SPECIMEN	UAM	UAM:Mamm:71023	unknown
Glaucomys sabrinus	http://arctos.database.museum/guid/UAM:Mamm:70980?seid=529898	55.7881	-133.321	0	Heceta Island, unnamed bay S of Chapin Island	21	6	1999	PRESERVED_SPECIMEN	UAM	UAM:Mamm:70980	unknown
Glaucomys sabrinus	http://arctos.database.museum/guid/UAM:Mamm:70892?seid=226340	55.9183	-133.329	0	south side of Island	13	6	1999	PRESERVED_SPECIMEN	UAM	UAM:Mamm:70892	unknown
Glaucomys sabrinus	http://arctos.database.museum/guid/UAM:Mamm:71022?seid=1034797	55.7981	-133.352	0	NE peninsula	25	6	1999	PRESERVED_SPECIMEN	UAM	UAM:Mamm:71022	unknown
Glaucomys sabrinus	http://arctos.database.museum/guid/UAM:Mamm:70891?seid=569398	55.9183	-133.329	0	south side of Island	13	6	1999	PRESERVED_SPECIMEN	UAM	UAM:Mamm:70891	unknown
Glaucomys sabrinus	http://arctos.database.museum/guid/UAM:Mamm:70979?seid=1407496	55.8281	-133.218	0	Kugun Pt.	20	6	1999	PRESERVED_SPECIMEN	UAM	UAM:Mamm:70979	unknown
Glaucomys sabrinus	http://arctos.database.museum/guid/UAM:Mamm:71021?seid=571428	55.7881	-133.321	0	unnamed bay S Chapin Island	25	6	1999	PRESERVED_SPECIMEN	UAM	UAM:Mamm:71021	unknown
Glaucomys sabrinus	http://arctos.database.museum/guid/UAM:Mamm:70978?seid=1808823	55.8281	-133.218	0	Kugun Pt.	20	6	1999	PRESERVED_SPECIMEN	UAM	UAM:Mamm:70978	unknown
Glaucomys sabrinus	http://arctos.database.museum/guid/UAM:Mamm:71020?seid=886704	55.7881	-133.321	0	unnamed bay S Chapin Island	25	6	1999	PRESERVED_SPECIMEN	UAM	UAM:Mamm:71020	unknown
Glaucomys sabrinus	http://arctos.database.museum/guid/UAM:Mamm:70933?seid=1803143	55.8972	-133.326	0	NW tip of Island	16	6	1999	PRESERVED_SPECIMEN	UAM	UAM:Mamm:70933	unknown
Glaucomys sabrinus	http://arctos.database.museum/guid/UAM:Mamm:70977?seid=678067	55.8281	-133.218	0	Kugun Pt.	20	6	1999	PRESERVED_SPECIMEN	UAM	UAM:Mamm:70977	unknown
Glaucomys sabrinus	http://arctos.database.museum/guid/UAM:Mamm:70889?seid=473593	55.9122	-133.26	0	Dargun Point, Prince of Wales Island	13	6	1999	PRESERVED_SPECIMEN	UAM	UAM:Mamm:70889	Gordon H. Jarrell
Glaucomys sabrinus	http://arctos.database.museum/guid/UAM:Mamm:70843?seid=137209	55.8778	-133.295	0	Jinhi Bay	10	6	1999	PRESERVED_SPECIMEN	UAM	UAM:Mamm:70843	unknown
Glaucomys sabrinus	http://arctos.database.museum/guid/UAM:Mamm:70842?seid=308345	55.8778	-133.295	0	Jinhi Bay	10	6	1999	PRESERVED_SPECIMEN	UAM	UAM:Mamm:70842	unknown
Glaucomys sabrinus	http://arctos.database.museum/guid/UAM:Mamm:70190?seid=561702	55.355	-132.511	0	Polk Inlet	22	7	1998	PRESERVED_SPECIMEN	UAM	UAM:Mamm:70190	Gordon H. Jarrell
Glaucomys sabrinus	http://arctos.database.museum/guid/UAM:Mamm:69496?seid=1565024	55.6683	-132.509	4828	Thorne Bay	1	1	1880	PRESERVED_SPECIMEN	UAM	UAM:Mamm:69496	Gordon H. Jarrell
Glaucomys sabrinus	http://arctos.database.museum/guid/UAM:Mamm:68905?seid=239690	55.6315	-132.909	112654	specific locality unknown	1	1	1880	PRESERVED_SPECIMEN	UAM	UAM:Mamm:68905	Gordon H. Jarrell
Glaucomys sabrinus	http://arctos.database.museum/guid/UAM:Mamm:68988?seid=1648633	55.7	-132.633	1041		18	8	1997	PRESERVED_SPECIMEN	UAM	UAM:Mamm:68988	Gordon H. Jarrell
Glaucomys sabrinus	http://arctos.database.museum/guid/UAM:Mamm:68987?seid=811268	55.7	-132.633	1041		18	8	1997	PRESERVED_SPECIMEN	UAM	UAM:Mamm:68987	Gordon H. Jarrell
Glaucomys sabrinus	http://arctos.database.museum/guid/UAM:Mamm:68984?seid=1219172	55.625	-132.55	1041	Lake Ellen	4	1	1997	PRESERVED_SPECIMEN	UAM	UAM:Mamm:68984	Gordon H. Jarrell
Glaucomys sabrinus	http://arctos.database.museum/guid/UAM:Mamm:68894?seid=633639	55.6167	-131.95	2000	Helm Bay, Cleveland Peninsula	1	12	1998	PRESERVED_SPECIMEN	UAM	UAM:Mamm:68894	unknown
Glaucomys sabrinus	http://arctos.database.museum/guid/UAM:Mamm:68893?seid=155659	55.6167	-131.95	2000	Helm Bay, Cleveland Peninsula	1	12	1998	PRESERVED_SPECIMEN	UAM	UAM:Mamm:68893	Aren M. Gunderson
Glaucomys sabrinus	http://arctos.database.museum/guid/UAM:Mamm:68892?seid=911354	55.6167	-131.95	2000	Helm Bay, Cleveland Peninsula	1	12	1998	PRESERVED_SPECIMEN	UAM	UAM:Mamm:68892	Aren M. Gunderson
Glaucomys sabrinus	http://arctos.database.museum/guid/UAM:Mamm:68891?seid=447866	55.6167	-131.95	2000	Helm Bay, Cleveland Peninsula	1	12	1998	PRESERVED_SPECIMEN	UAM	UAM:Mamm:68891	Aren M. Gunderson
Glaucomys sabrinus	http://arctos.database.museum/guid/UAM:Mamm:68890?seid=412491	55.6167	-131.95	2000	Helm Bay, Cleveland Peninsula	1	12	1998	PRESERVED_SPECIMEN	UAM	UAM:Mamm:68890	Aren M. Gunderson
Glaucomys sabrinus	http://arctos.database.museum/guid/UAM:Mamm:68889?seid=184104	55.6167	-131.95	2000	Helm Bay, Cleveland Peninsula	1	12	1998	PRESERVED_SPECIMEN	UAM	UAM:Mamm:68889	Aren M. Gunderson
Glaucomys sabrinus	http://arctos.database.museum/guid/UAM:Mamm:68888?seid=882690	56.1667	-132.133	1041	Wrangell Island, 3 mi north of Thoms Creek	1	5	1999	PRESERVED_SPECIMEN	UAM	UAM:Mamm:68888	Aren M. Gunderson
Glaucomys sabrinus	http://arctos.database.museum/guid/UAM:Mamm:68823?seid=1078652	55.7589	-132.839	0		12	10	1998	PRESERVED_SPECIMEN	UAM	UAM:Mamm:68823	Gordon H. Jarrell
Glaucomys sabrinus	http://arctos.database.museum/guid/UAM:Mamm:67730?seid=285646	56.7167	-132.867	1041	Twin Creek	10	6	1998	PRESERVED_SPECIMEN	UAM	UAM:Mamm:67730	Charlene M. Fortner
Glaucomys sabrinus	http://arctos.database.museum/guid/UAM:Mamm:66479?seid=1353037	55.6167	-132.9	125000	Prince of Wales Island	5	4	1998	PRESERVED_SPECIMEN	UAM	UAM:Mamm:66479	Gordon H. Jarrell
Glaucomys sabrinus	http://arctos.database.museum/guid/UAM:Mamm:66478?seid=390017	55.6167	-132.9	125000	Prince of Wales Island	9	4	1998	PRESERVED_SPECIMEN	UAM	UAM:Mamm:66478	Gordon H. Jarrell
Glaucomys sabrinus	http://arctos.database.museum/guid/UAM:Mamm:66477?seid=1711450	55.6167	-132.9	125000	Prince of Wales Island	5	4	1998	PRESERVED_SPECIMEN	UAM	UAM:Mamm:66477	Gordon H. Jarrell
Glaucomys sabrinus	http://arctos.database.museum/guid/UAM:Mamm:66476?seid=816873	55.6167	-132.9	125000	Prince of Wales Island	1	1	1998	PRESERVED_SPECIMEN	UAM	UAM:Mamm:66476	Gordon H. Jarrell
Glaucomys sabrinus	http://arctos.database.museum/guid/UAM:Mamm:66475?seid=1247823	55.6163	-132.901	80467	Honker Divide, 1 mile S of Galra Lake	3	4	1998	PRESERVED_SPECIMEN	UAM	UAM:Mamm:66475	Gordon H. Jarrell
Glaucomys sabrinus	http://arctos.database.museum/guid/UAM:Mamm:66474?seid=725744	55.6163	-132.901	80467	Honker Divide, 1 mile S of Galra Lake	3	4	1998	PRESERVED_SPECIMEN	UAM	UAM:Mamm:66474	Gordon H. Jarrell
Glaucomys sabrinus	http://arctos.database.museum/guid/UAM:Mamm:66473?seid=262663	55.6163	-132.901	80467	Honker Divide, 1 mile S of Galra Lake	3	4	1998	PRESERVED_SPECIMEN	UAM	UAM:Mamm:66473	Gordon H. Jarrell
Glaucomys sabrinus	http://arctos.database.museum/guid/UAM:Mamm:64030?seid=1612446	55.6315	-132.909	112654	specific locality unknown	1	1	1880	PRESERVED_SPECIMEN	UAM	UAM:Mamm:64030	Gordon H. Jarrell
Glaucomys sabrinus	http://arctos.database.museum/guid/UAM:Mamm:64025?seid=1339474	55.6315	-132.909	112654	specific locality unknown	1	1	1880	PRESERVED_SPECIMEN	UAM	UAM:Mamm:64025	Gordon H. Jarrell
Glaucomys sabrinus	http://arctos.database.museum/guid/UAM:Mamm:64024?seid=1096355	55.6315	-132.909	112654	specific locality unknown	1	1	1880	PRESERVED_SPECIMEN	UAM	UAM:Mamm:64024	Gordon H. Jarrell
Glaucomys sabrinus	http://arctos.database.museum/guid/UAM:Mamm:64094?seid=486991	55.7683	-132.6	1041	North Thorne Falls.	4	1	1997	PRESERVED_SPECIMEN	UAM	UAM:Mamm:64094	Gordon H. Jarrell
Glaucomys sabrinus	http://arctos.database.museum/guid/UAM:Mamm:64093?seid=1251232	55.7683	-132.6	1041	North Thorne Falls.	4	1	1997	PRESERVED_SPECIMEN	UAM	UAM:Mamm:64093	Gordon H. Jarrell
Glaucomys sabrinus	http://arctos.database.museum/guid/UAM:Mamm:64092?seid=102467	55.7667	-132.633	1041	Thorne River Flats	26	12	1996	PRESERVED_SPECIMEN	UAM	UAM:Mamm:64092	Gordon H. Jarrell
Glaucomys sabrinus	http://arctos.database.museum/guid/UAM:Mamm:64091?seid=619841	55.6315	-132.909	80467	Prince of Wales Island	1	1	1997	PRESERVED_SPECIMEN	UAM	UAM:Mamm:64091	Gordon H. Jarrell
Glaucomys sabrinus	http://arctos.database.museum/guid/UAM:Mamm:64112?seid=1726604	55.5167	-132.983	1041	head of Klawock Lake	3	7	1996	PRESERVED_SPECIMEN	UAM	UAM:Mamm:64112	Gordon H. Jarrell
Glaucomys sabrinus	http://arctos.database.museum/guid/UAM:Mamm:64111?seid=172414	56.6621	-132.917	2000	Danger Point	13	6	1997	PRESERVED_SPECIMEN	UAM	UAM:Mamm:64111	Allison L. Bidlack
Glaucomys sabrinus	http://arctos.database.museum/guid/UAM:Mamm:62583?seid=870531	55.2077	-132.828	8047	mile 23 Hydaburg Road	15	2	2000	PRESERVED_SPECIMEN	UAM	UAM:Mamm:62583	Gordon H. Jarrell
Glaucomys sabrinus	http://arctos.database.museum/guid/UAM:Mamm:60233?seid=118623	55.6167	-132.9	125000	Prince of Wales Island	8	4	1996	PRESERVED_SPECIMEN	UAM	UAM:Mamm:60233	Gordon H. Jarrell
Glaucomys sabrinus	http://arctos.database.museum/guid/UAM:Mamm:60232?seid=496513	55.6167	-132.9	125000	Prince of Wales Island	8	4	1996	PRESERVED_SPECIMEN	UAM	UAM:Mamm:60232	Gordon H. Jarrell
Glaucomys sabrinus	http://arctos.database.museum/guid/UAM:Mamm:59574?seid=597237	56.5406	-132.735	200	Blind Slough	4	9	2001	PRESERVED_SPECIMEN	UAM	UAM:Mamm:59574	Winston P. Smith
Glaucomys sabrinus	http://arctos.database.museum/guid/UAM:Mamm:59607?seid=170961	56.7206	-132.93	100	Twin Creek	26	9	2001	PRESERVED_SPECIMEN	UAM	UAM:Mamm:59607	Aren M. Gunderson
Glaucomys sabrinus	http://arctos.database.museum/guid/UAM:Mamm:59606?seid=363564	56.7206	-132.93	100	Twin Creek	24	9	2001	PRESERVED_SPECIMEN	UAM	UAM:Mamm:59606	Aren M. Gunderson
Glaucomys sabrinus	http://arctos.database.museum/guid/UAM:Mamm:59605?seid=1714375	56.7206	-132.93	100	Twin Creek	15	9	2001	PRESERVED_SPECIMEN	UAM	UAM:Mamm:59605	Aren M. Gunderson
Glaucomys sabrinus	http://arctos.database.museum/guid/UAM:Mamm:59604?seid=669843	56.7206	-132.93	100	Twin Creek	1	1	2001	PRESERVED_SPECIMEN	UAM	UAM:Mamm:59604	Aren M. Gunderson
Glaucomys sabrinus	http://arctos.database.museum/guid/UAM:Mamm:54557?seid=1247773	55.6167	-131.95	2000	Helm Bay, Cleveland Peninsula	1	2	1998	PRESERVED_SPECIMEN	UAM	UAM:Mamm:54557	unknown
Glaucomys sabrinus	http://arctos.database.museum/guid/UAM:Mamm:54556?seid=961516	55.6167	-131.95	2000	Helm Bay, Cleveland Peninsula	1	1	1998	PRESERVED_SPECIMEN	UAM	UAM:Mamm:54556	unknown
Glaucomys sabrinus	http://arctos.database.museum/guid/UAM:Mamm:54555?seid=1655836	55.6167	-131.95	2000	Helm Bay, Cleveland Peninsula	1	1	1998	PRESERVED_SPECIMEN	UAM	UAM:Mamm:54555	unknown
Glaucomys sabrinus	http://arctos.database.museum/guid/UAM:Mamm:54554?seid=1498338	55.6167	-131.95	2000	Helm Bay, Cleveland Peninsula	1	1	1998	PRESERVED_SPECIMEN	UAM	UAM:Mamm:54554	unknown
Glaucomys sabrinus	http://arctos.database.museum/guid/UAM:Mamm:54553?seid=1355027	55.6167	-131.95	2000	Helm Bay, Cleveland Peninsula	1	1	1998	PRESERVED_SPECIMEN	UAM	UAM:Mamm:54553	unknown
Glaucomys sabrinus	http://arctos.database.museum/guid/UAM:Mamm:54552?seid=1348046	55.6167	-131.95	2000	Helm Bay, Cleveland Peninsula	1	1	1998	PRESERVED_SPECIMEN	UAM	UAM:Mamm:54552	unknown
Glaucomys sabrinus	http://arctos.database.museum/guid/UAM:Mamm:54551?seid=1484197	55.6167	-131.95	2000	Helm Bay, Cleveland Peninsula	1	1	1998	PRESERVED_SPECIMEN	UAM	UAM:Mamm:54551	unknown
Glaucomys sabrinus	http://arctos.database.museum/guid/UAM:Mamm:54550?seid=825876	55.6167	-131.95	2000	Helm Bay, Cleveland Peninsula	1	1	1998	PRESERVED_SPECIMEN	UAM	UAM:Mamm:54550	unknown
Glaucomys sabrinus	http://arctos.database.museum/guid/UAM:Mamm:54549?seid=1247672	55.6167	-131.95	2000	Helm Bay, Cleveland Peninsula	1	1	1998	PRESERVED_SPECIMEN	UAM	UAM:Mamm:54549	unknown
Glaucomys sabrinus	http://arctos.database.museum/guid/UAM:Mamm:54646?seid=95862	55.7667	-132.833	1041	Prince of Wales Island	1	1	1998	PRESERVED_SPECIMEN	UAM	UAM:Mamm:54646	Gordon H. Jarrell
Glaucomys sabrinus	http://arctos.database.museum/guid/UAM:Mamm:54645?seid=1142934	55.7667	-132.833	1041	Balls Lake, Prince of Wales Island	17	9	1998	PRESERVED_SPECIMEN	UAM	UAM:Mamm:54645	Gordon H. Jarrell
Glaucomys sabrinus	http://arctos.database.museum/guid/UAM:Mamm:54644?seid=1679250	55.7667	-132.833	1041	Prince of Wales Island	11	10	1998	PRESERVED_SPECIMEN	UAM	UAM:Mamm:54644	Gordon H. Jarrell
Glaucomys sabrinus	http://arctos.database.museum/guid/UAM:Mamm:54643?seid=1501050	55.7	-132.783	1041	Prince of Wales Island	24	9	1998	PRESERVED_SPECIMEN	UAM	UAM:Mamm:54643	Gordon H. Jarrell
Glaucomys sabrinus	http://arctos.database.museum/guid/UAM:Mamm:54642?seid=188259	55.7167	-132.817	1041	Prince of Wales Island	15	10	1998	PRESERVED_SPECIMEN	UAM	UAM:Mamm:54642	Gordon H. Jarrell
Glaucomys sabrinus	http://arctos.database.museum/guid/UAM:Mamm:54641?seid=1428603	55.7667	-132.833	1041	Prince of Wales Island	23	10	1998	PRESERVED_SPECIMEN	UAM	UAM:Mamm:54641	Gordon H. Jarrell
Glaucomys sabrinus	http://arctos.database.museum/guid/UAM:Mamm:54640?seid=536328	58.3	-134.4	1041	17 miles out road from Juneau	17	9	1998	PRESERVED_SPECIMEN	UAM	UAM:Mamm:54640	unknown
Glaucomys sabrinus	http://arctos.database.museum/guid/UAM:Mamm:53725?seid=1780865	56.1167	-133.133	1041	Whale Pass	1	2	1998	PRESERVED_SPECIMEN	UAM	UAM:Mamm:53725	Gordon H. Jarrell
Glaucomys sabrinus	http://arctos.database.museum/guid/UAM:Mamm:53845?seid=612413	56.1833	-132.417	1041	Anita Bay, South.	21	8	1997	PRESERVED_SPECIMEN	UAM	UAM:Mamm:53845	Joel Kafka
Glaucomys sabrinus	http://arctos.database.museum/guid/UAM:Mamm:52567?seid=1130592	55.6315	-132.909	112654	specific locality unknown	1	2	1997	PRESERVED_SPECIMEN	UAM	UAM:Mamm:52567	Gordon H. Jarrell
Glaucomys sabrinus	http://arctos.database.museum/guid/UAM:Mamm:52566?seid=1045336	55.6315	-132.909	112654	specific locality unknown	1	1	1880	PRESERVED_SPECIMEN	UAM	UAM:Mamm:52566	Gordon H. Jarrell
Glaucomys sabrinus	http://arctos.database.museum/guid/UAM:Mamm:51895?seid=735889	55.45	-132.683	1041	Harris Creek	26	1	1995	PRESERVED_SPECIMEN	UAM	UAM:Mamm:51895	Gordon H. Jarrell
Glaucomys sabrinus	http://arctos.database.museum/guid/UAM:Mamm:51434?seid=165022	55.6683	-132.509	4828	Thorne Bay	1	1	1997	PRESERVED_SPECIMEN	UAM	UAM:Mamm:51434	Gordon H. Jarrell
Glaucomys sabrinus	http://arctos.database.museum/guid/UAM:Mamm:51433?seid=1665219	55.6683	-132.509	4828	Thorne Bay	1	1	1997	PRESERVED_SPECIMEN	UAM	UAM:Mamm:51433	Gordon H. Jarrell
Glaucomys sabrinus	http://arctos.database.museum/guid/UAM:Mamm:51432?seid=777675	55.6683	-132.509	4828	Thorne Bay	1	1	1997	PRESERVED_SPECIMEN	UAM	UAM:Mamm:51432	Gordon H. Jarrell
Glaucomys sabrinus	http://arctos.database.museum/guid/UAM:Mamm:51439?seid=492834	55.6683	-132.509	4828	Thorne Bay	1	1	1997	PRESERVED_SPECIMEN	UAM	UAM:Mamm:51439	Gordon H. Jarrell
Glaucomys sabrinus	http://arctos.database.museum/guid/UAM:Mamm:51438?seid=1832503	55.6683	-132.509	4828	Thorne Bay	1	1	1997	PRESERVED_SPECIMEN	UAM	UAM:Mamm:51438	Gordon H. Jarrell
Glaucomys sabrinus	http://arctos.database.museum/guid/UAM:Mamm:51437?seid=742086	55.6683	-132.509	4828	Thorne Bay	1	1	1997	PRESERVED_SPECIMEN	UAM	UAM:Mamm:51437	Gordon H. Jarrell
Glaucomys sabrinus	http://arctos.database.museum/guid/UAM:Mamm:51436?seid=1235591	55.6683	-132.509	4828	Thorne Bay	1	1	1997	PRESERVED_SPECIMEN	UAM	UAM:Mamm:51436	Gordon H. Jarrell
Glaucomys sabrinus	http://arctos.database.museum/guid/UAM:Mamm:51435?seid=678082	55.6683	-132.509	4828	Thorne Bay	1	1	1997	PRESERVED_SPECIMEN	UAM	UAM:Mamm:51435	Gordon H. Jarrell
Glaucomys sabrinus	http://arctos.database.museum/guid/UAM:Mamm:51091?seid=1369095	55.3286	-132.511	0	Polk Inlet	21	7	1998	PRESERVED_SPECIMEN	UAM	UAM:Mamm:51091	Gordon H. Jarrell
Glaucomys sabrinus	http://arctos.database.museum/guid/UAM:Mamm:51090?seid=210451	55.3444	-132.504	0	Polk Inlet	23	7	1998	PRESERVED_SPECIMEN	UAM	UAM:Mamm:51090	Gordon H. Jarrell
Glaucomys sabrinus	http://arctos.database.museum/guid/UAM:Mamm:51088?seid=148105	55.4539	-132.326	0	Smith Cove, Skowl Arm	26	7	1998	PRESERVED_SPECIMEN	UAM	UAM:Mamm:51088	Gordon H. Jarrell
Glaucomys sabrinus	http://arctos.database.museum/guid/UAM:Mamm:51087?seid=1196163	55.4539	-132.326	0	Smith Cove, Skowl Arm	25	7	1998	PRESERVED_SPECIMEN	UAM	UAM:Mamm:51087	Gordon H. Jarrell
Glaucomys sabrinus	http://arctos.database.museum/guid/UAM:Mamm:51169?seid=1355328	55.5317	-131.959	0	Bond Bay	5	6	1998	PRESERVED_SPECIMEN	UAM	UAM:Mamm:51169	unknown
Glaucomys sabrinus	http://arctos.database.museum/guid/UAM:Mamm:51086?seid=1413166	55.3533	-132.516	0	Polk Inlet	21	7	1998	PRESERVED_SPECIMEN	UAM	UAM:Mamm:51086	Gordon H. Jarrell
Glaucomys sabrinus	http://arctos.database.museum/guid/UAM:Mamm:51098?seid=1719568	55.3444	-132.504	0	Polk Inlet	21	7	1998	PRESERVED_SPECIMEN	UAM	UAM:Mamm:51098	Gordon H. Jarrell
Glaucomys sabrinus	http://arctos.database.museum/guid/UAM:Mamm:51182?seid=449674	54.9075	-132.415	0	Ruth Cutoff	14	8	1998	PRESERVED_SPECIMEN	UAM	UAM:Mamm:51182	Gordon H. Jarrell
Glaucomys sabrinus	http://arctos.database.museum/guid/UAM:Mamm:51085?seid=946670	55.4539	-132.326	0	Smith Cove, Skowl Arm	24	7	1998	PRESERVED_SPECIMEN	UAM	UAM:Mamm:51085	Gordon H. Jarrell
Glaucomys sabrinus	http://arctos.database.museum/guid/UAM:Mamm:51097?seid=1142688	55.3397	-132.503	0	Polk Inlet	20	7	1998	PRESERVED_SPECIMEN	UAM	UAM:Mamm:51097	Gordon H. Jarrell
Glaucomys sabrinus	http://arctos.database.museum/guid/UAM:Mamm:51096?seid=104680	55.3444	-132.504	0	Polk Inlet	20	7	1998	PRESERVED_SPECIMEN	UAM	UAM:Mamm:51096	Gordon H. Jarrell
Glaucomys sabrinus	http://arctos.database.museum/guid/UAM:Mamm:51095?seid=733354	55.3533	-132.516	0	Polk Inlet	20	7	1998	PRESERVED_SPECIMEN	UAM	UAM:Mamm:51095	Gordon H. Jarrell
Glaucomys sabrinus	http://arctos.database.museum/guid/UAM:Mamm:51094?seid=1441896	55.7025	-132.844	0	Eagle's Nest campground	16	7	1998	PRESERVED_SPECIMEN	UAM	UAM:Mamm:51094	Gordon H. Jarrell
Glaucomys sabrinus	http://arctos.database.museum/guid/UAM:Mamm:51093?seid=1383418	55.3444	-132.504	0	Polk Inlet	20	7	1998	PRESERVED_SPECIMEN	UAM	UAM:Mamm:51093	Gordon H. Jarrell
Glaucomys sabrinus	http://arctos.database.museum/guid/UAM:Mamm:51092?seid=1149820	55.3397	-132.503	0	Polk Inlet	20	7	1998	PRESERVED_SPECIMEN	UAM	UAM:Mamm:51092	Gordon H. Jarrell
Glaucomys sabrinus	http://arctos.database.museum/guid/UAM:Mamm:50760?seid=1563924	55.9833	-133.467	2000	New Tokeen	1	8	1994	PRESERVED_SPECIMEN	UAM	UAM:Mamm:50760	unknown
Glaucomys sabrinus	http://arctos.database.museum/guid/UAM:Mamm:50650?seid=884355	56.6667	-132.833	1041		21	11	1996	PRESERVED_SPECIMEN	UAM	UAM:Mamm:50650	unknown
Glaucomys sabrinus	http://arctos.database.museum/guid/UAM:Mamm:50645?seid=1450009	56.6667	-132.833	1041		2	12	1996	PRESERVED_SPECIMEN	UAM	UAM:Mamm:50645	unknown
Glaucomys sabrinus	http://arctos.database.museum/guid/UAM:Mamm:50629?seid=539203	55.5708	-131.658	0	Long Arm, Moser Bay	11	1	1995	PRESERVED_SPECIMEN	UAM	UAM:Mamm:50629	unknown
Glaucomys sabrinus	http://arctos.database.museum/guid/UAM:Mamm:50360?seid=73267	58.3	-134.4	1041	17 miles out road from Juneau	18	9	1998	PRESERVED_SPECIMEN	UAM	UAM:Mamm:50360	unknown
Glaucomys sabrinus	http://arctos.database.museum/guid/UAM:Mamm:49562?seid=1414732	55.7847	-132.856	0	Prince of Wales Island	25	10	1998	PRESERVED_SPECIMEN	UAM	UAM:Mamm:49562	Gordon H. Jarrell
Glaucomys sabrinus	http://arctos.database.museum/guid/UAM:Mamm:49563?seid=799405	55.7589	-132.839	0	Prince of Wales Island	12	10	1998	PRESERVED_SPECIMEN	UAM	UAM:Mamm:49563	Gordon H. Jarrell
Glaucomys sabrinus	http://arctos.database.museum/guid/UAM:Mamm:49459?seid=1321482	56.7944	-132.822	0	Frederick Point	1	1	1998	PRESERVED_SPECIMEN	UAM	UAM:Mamm:49459	unknown
Glaucomys sabrinus	http://arctos.database.museum/guid/UAM:Mamm:49450?seid=1233374	55.6167	-131.95	2000	Helm Bay, Cleveland Peninsula	1	1	1995	PRESERVED_SPECIMEN	UAM	UAM:Mamm:49450	unknown
Glaucomys sabrinus	http://arctos.database.museum/guid/UAM:Mamm:49451?seid=483389	55.6167	-131.95	2000	Helm Bay, Cleveland Peninsula	27	12	1994	PRESERVED_SPECIMEN	UAM	UAM:Mamm:49451	unknown
Glaucomys sabrinus	http://arctos.database.museum/guid/UAM:Mamm:49446?seid=1190512	55.6167	-131.95	2000	Helm Bay, Cleveland Peninsula	27	12	1994	PRESERVED_SPECIMEN	UAM	UAM:Mamm:49446	unknown
Glaucomys sabrinus	http://arctos.database.museum/guid/UAM:Mamm:49460?seid=1449777	55.7847	-132.856	0		24	10	1998	PRESERVED_SPECIMEN	UAM	UAM:Mamm:49460	Gordon H. Jarrell
Glaucomys sabrinus	http://arctos.database.museum/guid/UAM:Mamm:49445?seid=1512830	55.6167	-131.95	2000	Helm Bay, Cleveland Peninsula	1	1	1880	PRESERVED_SPECIMEN	UAM	UAM:Mamm:49445	unknown
Glaucomys sabrinus	http://arctos.database.museum/guid/UAM:Mamm:49458?seid=521268	55.6683	-132.509	4828	Thorne Bay	4	1	1997	PRESERVED_SPECIMEN	UAM	UAM:Mamm:49458	Gordon H. Jarrell
Glaucomys sabrinus	http://arctos.database.museum/guid/UAM:Mamm:49444?seid=198234	55.6167	-131.95	2000	Helm Bay, Cleveland Peninsula	1	1	1880	PRESERVED_SPECIMEN	UAM	UAM:Mamm:49444	unknown
Glaucomys sabrinus	http://arctos.database.museum/guid/UAM:Mamm:49447?seid=1491133	55.6167	-131.95	2000	Helm Bay, Cleveland Peninsula	27	12	1994	PRESERVED_SPECIMEN	UAM	UAM:Mamm:49447	unknown
Glaucomys sabrinus	http://arctos.database.museum/guid/UAM:Mamm:49452?seid=1312336	55.6167	-131.95	2000	Helm Bay, Cleveland Peninsula	1	1	1880	PRESERVED_SPECIMEN	UAM	UAM:Mamm:49452	unknown
Glaucomys sabrinus	http://arctos.database.museum/guid/UAM:Mamm:49453?seid=1398403	55.6167	-131.95	2000	Helm Bay, Cleveland Peninsula	27	12	1994	PRESERVED_SPECIMEN	UAM	UAM:Mamm:49453	unknown
Glaucomys sabrinus	http://arctos.database.museum/guid/UAM:Mamm:49449?seid=1828143	55.6167	-131.95	2000	Helm Bay, Cleveland Peninsula	1	1	1880	PRESERVED_SPECIMEN	UAM	UAM:Mamm:49449	unknown
Glaucomys sabrinus	http://arctos.database.museum/guid/UAM:Mamm:49448?seid=1749317	55.6167	-131.95	2000	Helm Bay, Cleveland Peninsula	1	12	1994	PRESERVED_SPECIMEN	UAM	UAM:Mamm:49448	unknown
Glaucomys sabrinus	http://arctos.database.museum/guid/UAM:Mamm:49454?seid=747016	55.6167	-131.95	2000	Helm Bay, Cleveland Peninsula	1	1	1880	PRESERVED_SPECIMEN	UAM	UAM:Mamm:49454	unknown
Glaucomys sabrinus	http://arctos.database.museum/guid/UAM:Mamm:49443?seid=1570029	55.3417	-131.646	0	North Tongass Hwy, Ketchikan	7	6	1994	PRESERVED_SPECIMEN	UAM	UAM:Mamm:49443	unknown
Glaucomys sabrinus	http://arctos.database.museum/guid/UAM:Mamm:49456?seid=1536589	55.6683	-132.509	4828	Thorne Bay	1	1	1997	PRESERVED_SPECIMEN	UAM	UAM:Mamm:49456	Gordon H. Jarrell
Glaucomys sabrinus	http://arctos.database.museum/guid/UAM:Mamm:49455?seid=476379	55.6167	-131.95	2000	Helm Bay, Cleveland Peninsula	27	12	1994	PRESERVED_SPECIMEN	UAM	UAM:Mamm:49455	unknown
Glaucomys sabrinus	http://arctos.database.museum/guid/UAM:Mamm:48740?seid=1778066	55.4333	-131.633	1041	Pond Reef Road, Ketchikan	13	6	1997	PRESERVED_SPECIMEN	UAM	UAM:Mamm:48740	unknown
Glaucomys sabrinus	http://arctos.database.museum/guid/UAM:Mamm:48832?seid=1099303	55.6167	-133	3615	Big Salt Lake	18	12	1993	PRESERVED_SPECIMEN	UAM	UAM:Mamm:48832	unknown
Glaucomys sabrinus	http://arctos.database.museum/guid/UAM:Mamm:48739?seid=1092094	56.6667	-132.833	1041		7	2	1998	PRESERVED_SPECIMEN	UAM	UAM:Mamm:48739	unknown
Glaucomys sabrinus	http://arctos.database.museum/guid/UAM:Mamm:48738?seid=1794703	56.6306	-132.942	0	Spruce Point, Blind Slough	24	1	1998	PRESERVED_SPECIMEN	UAM	UAM:Mamm:48738	unknown
Glaucomys sabrinus	http://arctos.database.museum/guid/UAM:Mamm:48737?seid=106354	56.6333	-132.881	1041	Blind Slough	30	4	1998	PRESERVED_SPECIMEN	UAM	UAM:Mamm:48737	unknown
Glaucomys sabrinus	http://arctos.database.museum/guid/UAM:Mamm:48325?seid=992741	55.4092	-132.404	0	Paul Bight, Polk Inlet	31	7	1998	PRESERVED_SPECIMEN	UAM	UAM:Mamm:48325	Gordon H. Jarrell
Glaucomys sabrinus	http://arctos.database.museum/guid/UAM:Mamm:48324?seid=812706	55.4128	-132.346	0	Khayyam Point, Skowl Arm	31	7	1998	PRESERVED_SPECIMEN	UAM	UAM:Mamm:48324	Gordon H. Jarrell
Glaucomys sabrinus	http://arctos.database.museum/guid/UAM:Mamm:48321?seid=1698193	55.4539	-132.326	0	Smith Cove, Skowl Arm	29	7	1998	PRESERVED_SPECIMEN	UAM	UAM:Mamm:48321	Gordon H. Jarrell
Glaucomys sabrinus	http://arctos.database.museum/guid/UAM:Mamm:48317?seid=482781	55.3664	-132.507	0		27	7	1998	PRESERVED_SPECIMEN	UAM	UAM:Mamm:48317	Gordon H. Jarrell
Glaucomys sabrinus	http://arctos.database.museum/guid/UAM:Mamm:48323?seid=786039	55.3664	-132.507	0	Polk Inlet	29	7	1998	PRESERVED_SPECIMEN	UAM	UAM:Mamm:48323	Gordon H. Jarrell
Glaucomys sabrinus	http://arctos.database.museum/guid/UAM:Mamm:48320?seid=1820562	55.4539	-132.326	0	Smith Cove, Skowl Arm	28	7	1998	PRESERVED_SPECIMEN	UAM	UAM:Mamm:48320	Gordon H. Jarrell
Glaucomys sabrinus	http://arctos.database.museum/guid/UAM:Mamm:48316?seid=1629759	55.4092	-132.404	0	Paul Bight, Polk Inlet	27	7	1998	PRESERVED_SPECIMEN	UAM	UAM:Mamm:48316	Gordon H. Jarrell
Glaucomys sabrinus	http://arctos.database.museum/guid/UAM:Mamm:48322?seid=864887	55.3664	-132.507	0	Polk Inlet	28	7	1998	PRESERVED_SPECIMEN	UAM	UAM:Mamm:48322	Gordon H. Jarrell
Glaucomys sabrinus	http://arctos.database.museum/guid/UAM:Mamm:48319?seid=615700	55.3664	-132.507	0	Polk Inlet	28	7	1998	PRESERVED_SPECIMEN	UAM	UAM:Mamm:48319	Gordon H. Jarrell
Glaucomys sabrinus	http://arctos.database.museum/guid/UAM:Mamm:48273?seid=1161519	55.4539	-132.326	0	Smith Cove, Skowl Arm	27	7	1998	PRESERVED_SPECIMEN	UAM	UAM:Mamm:48273	Gordon H. Jarrell
Glaucomys sabrinus	http://arctos.database.museum/guid/UAM:Mamm:48318?seid=704973	55.4128	-132.346	0		27	7	1998	PRESERVED_SPECIMEN	UAM	UAM:Mamm:48318	Gordon H. Jarrell
Glaucomys sabrinus	http://arctos.database.museum/guid/UAM:Mamm:48246?seid=467927	55.355	-132.511	0	Polk Inlet	19	7	1998	PRESERVED_SPECIMEN	UAM	UAM:Mamm:48246	Gordon H. Jarrell
Glaucomys sabrinus	http://arctos.database.museum/guid/UAM:Mamm:48248?seid=1140699	55.3056	-132.546	0	Polk Inlet	19	7	1998	PRESERVED_SPECIMEN	UAM	UAM:Mamm:48248	Gordon H. Jarrell
Glaucomys sabrinus	http://arctos.database.museum/guid/UAM:Mamm:48242?seid=469830	55.3533	-132.516	0	Polk Inlet	18	7	1998	PRESERVED_SPECIMEN	UAM	UAM:Mamm:48242	Gordon H. Jarrell
Glaucomys sabrinus	http://arctos.database.museum/guid/UAM:Mamm:48244?seid=790296	55.3428	-132.517	0	Polk Inlet	19	7	1998	PRESERVED_SPECIMEN	UAM	UAM:Mamm:48244	Gordon H. Jarrell
Glaucomys sabrinus	http://arctos.database.museum/guid/UAM:Mamm:48245?seid=838877	55.355	-132.511	0	Polk Inlet	19	7	1998	PRESERVED_SPECIMEN	UAM	UAM:Mamm:48245	Gordon H. Jarrell
Glaucomys sabrinus	http://arctos.database.museum/guid/UAM:Mamm:48241?seid=1584741	55.3428	-132.517	0	Polk Inlet	18	7	1998	PRESERVED_SPECIMEN	UAM	UAM:Mamm:48241	Gordon H. Jarrell
Glaucomys sabrinus	http://arctos.database.museum/guid/UAM:Mamm:48247?seid=745821	55.355	-132.511	0	Polk Inlet	19	7	1998	PRESERVED_SPECIMEN	UAM	UAM:Mamm:48247	Gordon H. Jarrell
Glaucomys sabrinus	http://arctos.database.museum/guid/UAM:Mamm:48239?seid=250711	55.3575	-132.519	0	Polk Inlet	17	7	1998	PRESERVED_SPECIMEN	UAM	UAM:Mamm:48239	Gordon H. Jarrell
Glaucomys sabrinus	http://arctos.database.museum/guid/UAM:Mamm:48240?seid=1763791	55.3428	-132.517	0	Polk Inlet	18	7	1998	PRESERVED_SPECIMEN	UAM	UAM:Mamm:48240	Gordon H. Jarrell
Glaucomys sabrinus	http://arctos.database.museum/guid/UAM:Mamm:48249?seid=828382	55.3575	-132.519	0	Polk Inlet	19	7	1998	PRESERVED_SPECIMEN	UAM	UAM:Mamm:48249	Gordon H. Jarrell
Glaucomys sabrinus	http://arctos.database.museum/guid/UAM:Mamm:48120?seid=1808753	58.7881	-134.936	0		20	7	1997	PRESERVED_SPECIMEN	UAM	UAM:Mamm:48120	unknown
Glaucomys sabrinus	http://arctos.database.museum/guid/UAM:Mamm:47339?seid=552820	56.6167	-132.833	2000	Blind Slough	18	3	1997	PRESERVED_SPECIMEN	UAM	UAM:Mamm:47339	unknown
Glaucomys sabrinus	http://arctos.database.museum/guid/UAM:Mamm:47338?seid=1390337	56.6167	-132.833	2000	Blind Slough	24	3	1997	PRESERVED_SPECIMEN	UAM	UAM:Mamm:47338	unknown
Glaucomys sabrinus	http://arctos.database.museum/guid/UAM:Mamm:47284?seid=834310	55.675	-132.5	0	South Arm, Thorne Bay	1	1	1997	PRESERVED_SPECIMEN	UAM	UAM:Mamm:47284	Gordon H. Jarrell
Glaucomys sabrinus	http://arctos.database.museum/guid/UAM:Mamm:47283?seid=1299459	55.675	-132.5	0	South Arm, Thorne Bay	1	1	1997	PRESERVED_SPECIMEN	UAM	UAM:Mamm:47283	Gordon H. Jarrell
Glaucomys sabrinus	http://arctos.database.museum/guid/UAM:Mamm:47282?seid=877241	55.675	-132.5	0	South Arm, Thorne Bay	1	1	1997	PRESERVED_SPECIMEN	UAM	UAM:Mamm:47282	Gordon H. Jarrell
Glaucomys sabrinus	http://arctos.database.museum/guid/UAM:Mamm:47281?seid=50329	55.675	-132.5	0	South Arm, Thorne Bay	1	1	1997	PRESERVED_SPECIMEN	UAM	UAM:Mamm:47281	Gordon H. Jarrell
Glaucomys sabrinus	http://arctos.database.museum/guid/UAM:Mamm:47280?seid=128592	55.675	-132.5	0	South Arm, Thorne Bay	1	1	1997	PRESERVED_SPECIMEN	UAM	UAM:Mamm:47280	Gordon H. Jarrell
Glaucomys sabrinus	http://arctos.database.museum/guid/UAM:Mamm:47289?seid=1541736	55.75	-132.467	2000	Sandy Beach Road, 28 m from Slide Creek	30	12	1996	PRESERVED_SPECIMEN	UAM	UAM:Mamm:47289	Gordon H. Jarrell
Glaucomys sabrinus	http://arctos.database.museum/guid/UAM:Mamm:47288?seid=1826943	55.7667	-132.683	2000	North Thorne Falls (N Thorne River or Falls Creek drainage]	4	1	1997	PRESERVED_SPECIMEN	UAM	UAM:Mamm:47288	unknown
Glaucomys sabrinus	http://arctos.database.museum/guid/UAM:Mamm:47279?seid=68410	55.7167	-132.633	2000	Thorne River Flats	29	12	1996	PRESERVED_SPECIMEN	UAM	UAM:Mamm:47279	Gordon H. Jarrell
Glaucomys sabrinus	http://arctos.database.museum/guid/UAM:Mamm:47278?seid=1457002	55.675	-132.5	0	South Arm, Thorne Bay	1	1	1997	PRESERVED_SPECIMEN	UAM	UAM:Mamm:47278	Gordon H. Jarrell
Glaucomys sabrinus	http://arctos.database.museum/guid/UAM:Mamm:47287?seid=93120	55.675	-132.5	0	South Arm, Thorne Bay	1	1	1997	PRESERVED_SPECIMEN	UAM	UAM:Mamm:47287	Gordon H. Jarrell
Glaucomys sabrinus	http://arctos.database.museum/guid/UAM:Mamm:47277?seid=1700311	55.675	-132.5	0	South Arm, Thorne Bay	1	1	1997	PRESERVED_SPECIMEN	UAM	UAM:Mamm:47277	Gordon H. Jarrell
Glaucomys sabrinus	http://arctos.database.museum/guid/UAM:Mamm:47286?seid=1645923	55.675	-132.5	0	South Arm, Thorne Bay	1	1	1997	PRESERVED_SPECIMEN	UAM	UAM:Mamm:47286	Gordon H. Jarrell
Glaucomys sabrinus	http://arctos.database.museum/guid/UAM:Mamm:47285?seid=770016	55.675	-132.5	0	South Arm, Thorne Bay	1	1	1997	PRESERVED_SPECIMEN	UAM	UAM:Mamm:47285	Gordon H. Jarrell
Glaucomys sabrinus	http://arctos.database.museum/guid/UAM:Mamm:47217?seid=422888	56.7206	-132.929	0	Twin Creeks	9	10	1996	PRESERVED_SPECIMEN	UAM	UAM:Mamm:47217	unknown
Glaucomys sabrinus	http://arctos.database.museum/guid/UAM:Mamm:42964?seid=1276103	55.3542	-132.841	0	Cable Creek	5	7	1996	PRESERVED_SPECIMEN	UAM	UAM:Mamm:42964	Gordon H. Jarrell
Glaucomys sabrinus	http://arctos.database.museum/guid/UAM:Mamm:42965?seid=583663	55.3467	-132.836	0	Polk Inlet Road	5	7	1996	PRESERVED_SPECIMEN	UAM	UAM:Mamm:42965	Gordon H. Jarrell
Glaucomys sabrinus	http://arctos.database.museum/guid/UAM:Mamm:41606?seid=1591604	55.3467	-132.519	0		4	7	1996	PRESERVED_SPECIMEN	UAM	UAM:Mamm:41606	Gordon H. Jarrell
Glaucomys sabrinus	http://arctos.database.museum/guid/UAM:Mamm:41610?seid=1318328	55.5167	-132.983	1041	head of Klawock Lake	3	7	1996	PRESERVED_SPECIMEN	UAM	UAM:Mamm:41610	Gordon H. Jarrell
Glaucomys sabrinus	http://arctos.database.museum/guid/UAM:Mamm:41609?seid=575561	55.5167	-132.983	1041	head of Klawock Lake	3	7	1996	PRESERVED_SPECIMEN	UAM	UAM:Mamm:41609	Gordon H. Jarrell
Glaucomys sabrinus	http://arctos.database.museum/guid/UAM:Mamm:41588?seid=421222	55.9186	-133.433	0	S Orr Is.	17	7	1996	PRESERVED_SPECIMEN	UAM	UAM:Mamm:41588	unknown
Glaucomys sabrinus	http://arctos.database.museum/guid/UAM:Mamm:41608?seid=746864	55.3467	-132.836	0		6	7	1996	PRESERVED_SPECIMEN	UAM	UAM:Mamm:41608	Gordon H. Jarrell
Glaucomys sabrinus	http://arctos.database.museum/guid/UAM:Mamm:38306?seid=1068830	55.3542	-132.841	0	Cable Creek	6	7	1996	PRESERVED_SPECIMEN	UAM	UAM:Mamm:38306	Gordon H. Jarrell
Glaucomys sabrinus	http://arctos.database.museum/guid/UAM:Mamm:38305?seid=355085	55.9297	-133.419	0	E Orr Island	17	7	1996	PRESERVED_SPECIMEN	UAM	UAM:Mamm:38305	unknown
Glaucomys sabrinus	http://arctos.database.museum/guid/UAM:Mamm:38307?seid=783330	55.5167	-132.983	2000	head of Klawock Lake	3	7	1996	PRESERVED_SPECIMEN	UAM	UAM:Mamm:38307	Gordon H. Jarrell
Glaucomys sabrinus	http://arctos.database.museum/guid/UAM:Mamm:35348?seid=529162	55.75	-132	2000	Cleveland Peninsula	1	12	1994	PRESERVED_SPECIMEN	UAM	UAM:Mamm:35348	unknown
Glaucomys sabrinus	http://arctos.database.museum/guid/UAM:Mamm:35347?seid=107774	56.6375	-132.917	0	Blind Slough	1	12	1994	PRESERVED_SPECIMEN	UAM	UAM:Mamm:35347	unknown
Glaucomys sabrinus	http://arctos.database.museum/guid/UAM:Mamm:35161?seid=63169	59.2617	-135.56	0		4	7	1995	PRESERVED_SPECIMEN	UAM	UAM:Mamm:35161	unknown
Glaucomys sabrinus	http://arctos.database.museum/guid/UAM:Mamm:35159?seid=155365	55.9167	-133.333	1041	S end	9	8	1995	PRESERVED_SPECIMEN	UAM	UAM:Mamm:35159	unknown
Glaucomys sabrinus	http://arctos.database.museum/guid/UAM:Mamm:35158?seid=558740	55.85	-133.283	2000	Tuxekan Island	9	8	1995	PRESERVED_SPECIMEN	UAM	UAM:Mamm:35158	unknown
Glaucomys sabrinus	http://arctos.database.museum/guid/UAM:Mamm:35157?seid=390795	55.9167	-133.333	1041	S end	8	8	1995	PRESERVED_SPECIMEN	UAM	UAM:Mamm:35157	unknown
Glaucomys sabrinus	http://arctos.database.museum/guid/UAM:Mamm:35156?seid=1669932	55.9167	-133.333	1041	S end	8	8	1995	PRESERVED_SPECIMEN	UAM	UAM:Mamm:35156	unknown
Glaucomys sabrinus	http://arctos.database.museum/guid/UAM:Mamm:35155?seid=490461	55.9167	-133.333	1041	S end	7	8	1995	PRESERVED_SPECIMEN	UAM	UAM:Mamm:35155	unknown
Glaucomys sabrinus	http://arctos.database.museum/guid/UAM:Mamm:35154?seid=1547401	55.9	-133.333	1041	Old Tuxecan Village	7	8	1995	PRESERVED_SPECIMEN	UAM	UAM:Mamm:35154	Gordon H. Jarrell
Glaucomys sabrinus	http://arctos.database.museum/guid/UAM:Mamm:35153?seid=314953	55.9167	-133.333	1041		6	8	1995	PRESERVED_SPECIMEN	UAM	UAM:Mamm:35153	unknown
Glaucomys sabrinus	http://arctos.database.museum/guid/UAM:Mamm:35152?seid=1141459	54.7833	-132.4	1041	unnamed island SE of Middle Island	15	8	1995	PRESERVED_SPECIMEN	UAM	UAM:Mamm:35152	unknown
Glaucomys sabrinus	http://arctos.database.museum/guid/UAM:Mamm:35151?seid=1191446	54.7833	-132.4	1041	unnamed island SE of Middle Island	15	8	1995	PRESERVED_SPECIMEN	UAM	UAM:Mamm:35151	unknown
Glaucomys sabrinus	http://arctos.database.museum/guid/UAM:Mamm:35150?seid=1793168	54.7833	-132.4	1041	unnamed island SE of Middle Island	15	8	1995	PRESERVED_SPECIMEN	UAM	UAM:Mamm:35150	unknown
Glaucomys sabrinus	http://arctos.database.museum/guid/UAM:Mamm:35149?seid=136645	54.8083	-132.4	1041	unnamed island E of Middle Island; SW of little pass	15	8	1995	PRESERVED_SPECIMEN	UAM	UAM:Mamm:35149	unknown
Glaucomys sabrinus	http://arctos.database.museum/guid/UAM:Mamm:35148?seid=550147	54.8083	-132.4	1041	unnamed island E of Middle Island; SW of little pass	15	8	1995	PRESERVED_SPECIMEN	UAM	UAM:Mamm:35148	unknown
Glaucomys sabrinus	http://arctos.database.museum/guid/UAM:Mamm:35147?seid=429130	54.8083	-132.4	1041	unnamed island E of Middle Island; SW of little pass	15	8	1995	PRESERVED_SPECIMEN	UAM	UAM:Mamm:35147	unknown
Glaucomys sabrinus	http://arctos.database.museum/guid/UAM:Mamm:35146?seid=1257231	54.8083	-132.4	1041	unnamed island E of Middle Island; SW of little pass	15	8	1995	PRESERVED_SPECIMEN	UAM	UAM:Mamm:35146	unknown
Glaucomys sabrinus	http://arctos.database.museum/guid/UAM:Mamm:35144?seid=1794785	54.8083	-132.4	1041	unnamed island E of Middle Island; SW of little pass	15	8	1995	PRESERVED_SPECIMEN	UAM	UAM:Mamm:35144	unknown
Glaucomys sabrinus	http://arctos.database.museum/guid/UAM:Mamm:35145?seid=1744616	54.8083	-132.4	1041	unnamed island E of Middle Island; SW of little pass	15	8	1995	PRESERVED_SPECIMEN	UAM	UAM:Mamm:35145	unknown
Glaucomys sabrinus	http://arctos.database.museum/guid/UAM:Mamm:35143?seid=964069	54.8083	-132.4	1041	unnamed island E of Middle Island; SW of little pass	15	8	1995	PRESERVED_SPECIMEN	UAM	UAM:Mamm:35143	unknown
Glaucomys sabrinus	http://arctos.database.museum/guid/UAM:Mamm:35142?seid=1314788	54.8083	-132.4	1041	unnamed island E of Middle Island; SW of little pass	15	8	1995	PRESERVED_SPECIMEN	UAM	UAM:Mamm:35142	unknown
Glaucomys sabrinus	http://arctos.database.museum/guid/UAM:Mamm:35141?seid=457348	54.8083	-132.4	1041	unnamed island E of Middle Island; SW of little pass	15	8	1995	PRESERVED_SPECIMEN	UAM	UAM:Mamm:35141	unknown
Glaucomys sabrinus	http://arctos.database.museum/guid/UAM:Mamm:35140?seid=1264492	54.8083	-132.4	1041	unnamed island E of Middle Island; SW of little pass	14	8	1995	PRESERVED_SPECIMEN	UAM	UAM:Mamm:35140	unknown
Glaucomys sabrinus	http://arctos.database.museum/guid/UAM:Mamm:35139?seid=443139	54.8	-132.433	2000	E side	13	8	1995	PRESERVED_SPECIMEN	UAM	UAM:Mamm:35139	unknown
Glaucomys sabrinus	http://arctos.database.museum/guid/UAM:Mamm:35138?seid=1379169	54.8	-132.433	2000	E side	13	8	1995	PRESERVED_SPECIMEN	UAM	UAM:Mamm:35138	unknown
Glaucomys sabrinus	http://arctos.database.museum/guid/UAM:Mamm:35137?seid=728095	54.8083	-132.4	1041	unnamed island E of Middle Island; SW of little pass	13	8	1995	PRESERVED_SPECIMEN	UAM	UAM:Mamm:35137	unknown
Glaucomys sabrinus	http://arctos.database.museum/guid/UAM:Mamm:35136?seid=1536729	54.8	-132.433	2000	E side	12	8	1995	PRESERVED_SPECIMEN	UAM	UAM:Mamm:35136	unknown
Glaucomys sabrinus	http://arctos.database.museum/guid/UAM:Mamm:35135?seid=1128437	54.8	-132.433	2000	E side	12	8	1995	PRESERVED_SPECIMEN	UAM	UAM:Mamm:35135	unknown
Glaucomys sabrinus	http://arctos.database.museum/guid/UAM:Mamm:34151?seid=222399	55.75	-132	2000	Cleveland Peninsula	26	1	1995	PRESERVED_SPECIMEN	UAM	UAM:Mamm:34151	unknown
Glaucomys sabrinus	http://arctos.database.museum/guid/UAM:Mamm:34153?seid=1501353	55.75	-132	2000	Cleveland Peninsula	1	12	1994	PRESERVED_SPECIMEN	UAM	UAM:Mamm:34153	unknown
Glaucomys sabrinus	http://arctos.database.museum/guid/UAM:Mamm:34152?seid=1587349	55.75	-132	2000	Cleveland Peninsula	1	12	1994	PRESERVED_SPECIMEN	UAM	UAM:Mamm:34152	unknown
Glaucomys sabrinus	http://arctos.database.museum/guid/UAM:Mamm:34150?seid=1213801	56.6375	-132.917	0	Blind Slough	1	12	1994	PRESERVED_SPECIMEN	UAM	UAM:Mamm:34150	unknown
Glaucomys sabrinus	http://arctos.database.museum/guid/UAM:Mamm:33026?seid=1834039	55.9	-133.333	1041	Kihani Point	10	8	1995	PRESERVED_SPECIMEN	UAM	UAM:Mamm:33026	Gordon H. Jarrell
Glaucomys sabrinus	http://arctos.database.museum/guid/UAM:Mamm:33025?seid=158484	55.75	-132	2000	Cleveland Peninsula	1	6	1995	PRESERVED_SPECIMEN	UAM	UAM:Mamm:33025	unknown
Glaucomys sabrinus	http://arctos.database.museum/guid/UAM:Mamm:33024?seid=1495476	56.6375	-132.917	0	Blind Slough	1	12	1994	PRESERVED_SPECIMEN	UAM	UAM:Mamm:33024	unknown
Glaucomys sabrinus	http://arctos.database.museum/guid/UAM:Mamm:33023?seid=1256753	56.6375	-132.917	0	Blind Slough	1	12	1994	PRESERVED_SPECIMEN	UAM	UAM:Mamm:33023	unknown
Glaucomys sabrinus	http://arctos.database.museum/guid/UAM:Mamm:31912?seid=1330339	58.575	-135.158	0	St James Bay, W side Lynn Canal	1	1	1995	PRESERVED_SPECIMEN	UAM	UAM:Mamm:31912	unknown
Glaucomys sabrinus	http://arctos.database.museum/guid/UAM:Mamm:29017?seid=1620530	55.9333	-133.3	1041	near New Tokeen	6	8	1990	PRESERVED_SPECIMEN	UAM	UAM:Mamm:29017	Gordon H. Jarrell
Glaucomys sabrinus	http://arctos.database.museum/guid/UAM:Mamm:29015?seid=198968	55.75	-132	2000	Cleveland Peninsula	1	12	1992	PRESERVED_SPECIMEN	UAM	UAM:Mamm:29015	unknown
Glaucomys sabrinus	http://arctos.database.museum/guid/UAM:Mamm:29014?seid=334509	55.75	-132	2000	Cleveland Peninsula	1	12	1992	PRESERVED_SPECIMEN	UAM	UAM:Mamm:29014	unknown
Glaucomys sabrinus	http://arctos.database.museum/guid/UAM:Mamm:29012?seid=1613954	55.75	-132	2000	Cleveland Peninsula	1	12	1992	PRESERVED_SPECIMEN	UAM	UAM:Mamm:29012	unknown
Glaucomys sabrinus	http://arctos.database.museum/guid/UAM:Mamm:29010?seid=812158	55.75	-132	2000	Cleveland Peninsula	1	12	1992	PRESERVED_SPECIMEN	UAM	UAM:Mamm:29010	unknown
Glaucomys sabrinus	http://arctos.database.museum/guid/UAM:Mamm:24579?seid=22328	55.8153	-133.132	0	Staney Creek	10	12	1993	PRESERVED_SPECIMEN	UAM	UAM:Mamm:24579	Gordon H. Jarrell
Glaucomys sabrinus	http://arctos.database.museum/guid/UAM:Mamm:24210?seid=1714845	56.6667	-132.833	1041		1	12	1991	PRESERVED_SPECIMEN	UAM	UAM:Mamm:24210	unknown
Glaucomys sabrinus	http://arctos.database.museum/guid/UAM:Mamm:24040?seid=472812	55.3417	-131.646	0	Milles Ridge above downtown Ketchikan	26	10	1993	PRESERVED_SPECIMEN	UAM	UAM:Mamm:24040	unknown
Glaucomys sabrinus	http://arctos.database.museum/guid/UAM:Mamm:24039?seid=399859	56.6667	-132.833	1041		1	12	1992	PRESERVED_SPECIMEN	UAM	UAM:Mamm:24039	unknown
Glaucomys sabrinus	http://arctos.database.museum/guid/UAM:Mamm:24038?seid=949031	55.75	-133.25	2000	Nossuk Creek	1	12	1993	PRESERVED_SPECIMEN	UAM	UAM:Mamm:24038	Gordon H. Jarrell
Glaucomys sabrinus	http://arctos.database.museum/guid/UAM:Mamm:24037?seid=66442	55.8153	-133.132	0	S fork of Staney Creek	12	12	1993	PRESERVED_SPECIMEN	UAM	UAM:Mamm:24037	Gordon H. Jarrell
Glaucomys sabrinus	http://arctos.database.museum/guid/UAM:Mamm:24036?seid=1600600	55.75	-133.25	2000	Nossuk Creek	1	12	1993	PRESERVED_SPECIMEN	UAM	UAM:Mamm:24036	Gordon H. Jarrell
Glaucomys sabrinus	http://arctos.database.museum/guid/UAM:Mamm:24035?seid=228275	56.6667	-132.833	1041		1	12	1992	PRESERVED_SPECIMEN	UAM	UAM:Mamm:24035	unknown
Glaucomys sabrinus	http://arctos.database.museum/guid/UAM:Mamm:24034?seid=1628161	55.75	-132	2000	Cleveland Peninsula	1	12	1992	PRESERVED_SPECIMEN	UAM	UAM:Mamm:24034	unknown
Glaucomys sabrinus	http://arctos.database.museum/guid/UAM:Mamm:20497?seid=1372887	55.7167	-132.817	1041	Ball's Lake, 15 mi W Thorne Bay	6	6	1992	PRESERVED_SPECIMEN	UAM	UAM:Mamm:20497	Gordon H. Jarrell
Glaucomys sabrinus	http://arctos.database.museum/guid/UAM:Mamm:20496?seid=1372886	55.7167	-132.817	1041	Ball's Lake, 15 mi W Thorne Bay	6	6	1992	PRESERVED_SPECIMEN	UAM	UAM:Mamm:20496	Gordon H. Jarrell
Glaucomys sabrinus	http://arctos.database.museum/guid/UAM:Mamm:20495?seid=1158256	55.7167	-132.817	1041	Ball's Lake, 15 mi W Thorne Bay	6	6	1992	PRESERVED_SPECIMEN	UAM	UAM:Mamm:20495	Gordon H. Jarrell
Glaucomys sabrinus	http://arctos.database.museum/guid/UAM:Mamm:20491?seid=390138	55.7667	-132.483	1041		5	6	1992	PRESERVED_SPECIMEN	UAM	UAM:Mamm:20491	Gordon H. Jarrell
Glaucomys sabrinus	http://arctos.database.museum/guid/UAM:Mamm:20490?seid=731708	55.7667	-132.483	1041		5	6	1992	PRESERVED_SPECIMEN	UAM	UAM:Mamm:20490	Gordon H. Jarrell
Glaucomys sabrinus	http://arctos.database.museum/guid/UAM:Mamm:20452?seid=1007734	55.8333	-133.15	1041	Staney Cr Cabin, 25 mi WNW Thorne Bay	30	5	1992	PRESERVED_SPECIMEN	UAM	UAM:Mamm:20452	Gordon H. Jarrell
Glaucomys sabrinus	http://arctos.database.museum/guid/UAM:Mamm:14524?seid=303263	55.4	-131.7	1041	Ward Lake	21	7	1982	PRESERVED_SPECIMEN	UAM	UAM:Mamm:14524	unknown
Glaucomys sabrinus	http://arctos.database.museum/guid/UAM:Mamm:117637?seid=1996035	62.954	-155.597	10000	McGrath, Alaska, USA	22	4	2013	PRESERVED_SPECIMEN	UAM	UAM:Mamm:117637	Josh Pelace
Glaucomys sabrinus	urn:catalog:CAS:MAM:16125	59.2355	-135.447	1193	Haines, in farmer's corn crib	27	6	1972	PRESERVED_SPECIMEN	CAS	16125
Glaucomys sabrinus	urn:catalog:CAS:MAM:9210	56.4848	-132.361	126	Polk Point	8	4	1946	PRESERVED_SPECIMEN	CAS	9210
Glaucomys sabrinus	urn:catalog:UCLA:Mammals:9434	56.4667	-132.383	0	WRANGELL	17	3	1917	PRESERVED_SPECIMEN	UCLA	9434
Glaucomys sabrinus	urn:catalog:UCLA:Mammals:9077	56.4667	-132.383	0	WRANGELL	6	1	1921	PRESERVED_SPECIMEN	UCLA	9077
Glaucomys sabrinus	urn:catalog:UCLA:Mammals:9076	56.4667	-132.383	0	WRANGELL	26	1	1921	PRESERVED_SPECIMEN	UCLA	9076
Glaucomys sabrinus	urn:catalog:UCLA:Mammals:9075	56.4667	-132.383	0	WRANGELL	9	1	1921	PRESERVED_SPECIMEN	UCLA	9075
Glaucomys sabrinus	urn:catalog:UCLA:Mammals:9074	56.4667	-132.383	0	WRANGELL	4	2	1921	PRESERVED_SPECIMEN	UCLA	9074
Lasionycteris noctivagans	https://www.inaturalist.org/observations/54677027	57.0528	-135.353	244		27	7	2020	HUMAN_OBSERVATION	iNaturalist	54677027	Paul R. Moosman, Jr.
Lasionycteris noctivagans	http://arctos.database.museum/guid/UAM:Mamm:120420?seid=2362528	55.0978	-130.707	50	Hugh Smith Lake at Sockeye Creek	11	6	2014	PRESERVED_SPECIMEN	UAM	UAM:Mamm:120420	Aren M. Gunderson
Lasionycteris noctivagans	http://arctos.database.museum/guid/UAM:Mamm:120423?seid=2362531	55.0935	-130.645	100	Hugh Smith Lake at Cobb Creek	12	6	2014	PRESERVED_SPECIMEN	UAM	UAM:Mamm:120423	Aren M. Gunderson
Lasionycteris noctivagans	http://arctos.database.museum/guid/UAM:Mamm:111826?seid=1420596	55.3419	-131.646	16093	Specific locality unknown	6	10	2006	PRESERVED_SPECIMEN	UAM	UAM:Mamm:111826	Kimberlee Beckmen
Lasiurus cinereus	http://arctos.database.museum/guid/UAMObs:Mamm:188?seid=2382414	58.099	-135.393	100	Hoonah, Chichagof	5	9	2012	HUMAN_OBSERVATION	UAMObs	UAMObs:Mamm:188	Karen Blejwas
Lasiurus cinereus	http://arctos.database.museum/guid/UAMObs:Mamm:190?seid=2382416	58.382	-134.583	100	Juneau Airport	26	8	2013	HUMAN_OBSERVATION	UAMObs	UAMObs:Mamm:190	Karen Blejwas
Lasiurus cinereus	http://arctos.database.museum/guid/UAMObs:Mamm:191?seid=2382417	58.656	-134.941	100	Cowee Meadow	30	9	2013	HUMAN_OBSERVATION	UAMObs	UAMObs:Mamm:191	Karen Blejwas
Lasiurus cinereus	http://arctos.database.museum/guid/UAMObs:Mamm:187?seid=2382392	58.381	-134.629	100	Auke Lake, Juneau	20	8	2012	HUMAN_OBSERVATION	UAMObs	UAMObs:Mamm:187	Karen Blejwas
Lasiurus cinereus	http://arctos.database.museum/guid/UAMObs:Mamm:189?seid=2382415	59.496	-139.725	100	Yakutat	15	9	2013	HUMAN_OBSERVATION	UAMObs	UAMObs:Mamm:189	Karen Blejwas
Lepus americanus	https://www.inaturalist.org/observations/27004588	57.8372	-152.353	0		13	6	2019	HUMAN_OBSERVATION	iNaturalist	27004588
Lepus americanus	https://www.inaturalist.org/observations/27546686	64.9237	-164.882	10886		31	5	2019	HUMAN_OBSERVATION	iNaturalist	27546686
Lepus americanus	https://www.inaturalist.org/observations/13602078	57.6249	-152.329	6		19	6	2018	HUMAN_OBSERVATION	iNaturalist	13602078
Lepus americanus	https://www.inaturalist.org/observations/13418891	58.4072	-134.553	0		12	5	2018	HUMAN_OBSERVATION	iNaturalist	13418891
Lepus americanus	https://www.inaturalist.org/observations/13267930	64.441	-165.031	0		28	5	2018	HUMAN_OBSERVATION	iNaturalist	13267930
Lepus americanus	http://arctos.database.museum/guid/UAM:Mamm:137220?seid=4035069	57.8351	-152.426	50	Kodiak Island, Manashka Bay	17	12	2017	PRESERVED_SPECIMEN	UAM	UAM:Mamm:137220	Tomoki Sakiyama
Lepus americanus	https://www.inaturalist.org/observations/10384552	57.7753	-152.473	31		23	3	2018	HUMAN_OBSERVATION	iNaturalist	10384552
Lepus americanus	fb43020b-4e1e-e1e4-b8aa-1967bcad2c75	67.4167	-140.983	0	Rampart House	17	5	1951	PRESERVED_SPECIMEN	CMN	CMNMA 23686
Lepus americanus	c2634334-4c81-c814-25a0-acce3f43d08e	67.4167	-140.983	0	Rampart House	0	4	1951	PRESERVED_SPECIMEN	CMN	CMNMA 26331
Lepus americanus	6f8decfd-d32f-32f4-2cb6-46b1e4953fe4	67.4167	-140.983	0	Rampart House	24	4	1951	PRESERVED_SPECIMEN	CMN	CMNMA 23687
Lepus americanus	686f9ce8-9d35-d354-888b-cf5232da505e	67.4167	-140.983	0	Rampart House	25	4	1951	PRESERVED_SPECIMEN	CMN	CMNMA 23688
Lepus americanus	http://arctos.database.museum/guid/UWBM:Mamm:30176?seid=3633911	57.7141	-152.525	3380	Kodiak, ~ 8 mi SW; Women's Bay	23	2	1975	PRESERVED_SPECIMEN	UWBM	UWBM:Mamm:30176	unknown
Lepus americanus	http://arctos.database.museum/guid/UWBM:Mamm:30175?seid=3658790	57.7141	-152.525	3380	Kodiak, ~ 8 mi SW; Women's Bay	23	2	1975	PRESERVED_SPECIMEN	UWBM	UWBM:Mamm:30175	unknown
Lepus americanus	http://arctos.database.museum/guid/UWBM:Mamm:30177?seid=3633907	57.7141	-152.525	3380	Kodiak, ~ 8 mi SW; Women's Bay	23	2	1975	PRESERVED_SPECIMEN	UWBM	UWBM:Mamm:30177	unknown
Lepus americanus	http://arctos.database.museum/guid/UWBM:Mamm:30178?seid=3661021	57.7141	-152.525	3380	Kodiak, ~ 8 mi SW; Women's Bay	23	2	1975	PRESERVED_SPECIMEN	UWBM	UWBM:Mamm:30178	unknown
Lepus americanus	http://arctos.database.museum/guid/UWBM:Mamm:28362?seid=3634425	59.0768	-135.137	10457	Haines Junction, ~25 km SE	27	7	1974	PRESERVED_SPECIMEN	UWBM	UWBM:Mamm:28362	unknown
Lepus americanus	https://www.inaturalist.org/observations/6682018	65.1109	-164.701	0		5	6	2017	HUMAN_OBSERVATION	iNaturalist	6682018
Lepus americanus	http://arctos.database.museum/guid/UAM:ES:38109?seid=3171930	69.6725	-154.834	60000	Generic Ikpikpuk River Locality	1	5	2008	PRESERVED_SPECIMEN	UAM	UAM:ES:38109	Heather MacFarlane
Lepus americanus	http://arctos.database.museum/guid/UAM:Mamm:122646?seid=2389973	59.7494	-161.917	50000	Quinhagak	1	1	2013	PRESERVED_SPECIMEN	UAM	UAM:Mamm:122646	Michelle M. Cason
Lepus americanus	http://arctos.database.museum/guid/UAM:Mamm:122656?seid=2389983	59.7494	-161.917	50000	Quinhagak	1	1	2013	PRESERVED_SPECIMEN	UAM	UAM:Mamm:122656	Michelle M. Cason
Lepus americanus	http://arctos.database.museum/guid/UAM:Mamm:122650?seid=2389977	59.7494	-161.917	50000	Quinhagak	1	1	2013	PRESERVED_SPECIMEN	UAM	UAM:Mamm:122650	Michelle M. Cason
Lepus americanus	http://arctos.database.museum/guid/UAM:Mamm:122652?seid=2389979	59.7494	-161.917	50000	Quinhagak	1	1	2013	PRESERVED_SPECIMEN	UAM	UAM:Mamm:122652	Michelle M. Cason
Lepus americanus	http://arctos.database.museum/guid/UAM:Mamm:122653?seid=2389980	59.7494	-161.917	50000	Quinhagak	1	1	2013	PRESERVED_SPECIMEN	UAM	UAM:Mamm:122653	Michelle M. Cason
Lepus americanus	http://arctos.database.museum/guid/UAM:Mamm:122654?seid=2389981	59.7494	-161.917	50000	Quinhagak	1	1	2013	PRESERVED_SPECIMEN	UAM	UAM:Mamm:122654	Michelle M. Cason
Lepus americanus	http://arctos.database.museum/guid/UAM:Mamm:122651?seid=2389978	59.7494	-161.917	50000	Quinhagak	1	1	2013	PRESERVED_SPECIMEN	UAM	UAM:Mamm:122651	Michelle M. Cason
Lepus americanus	http://arctos.database.museum/guid/UAM:Mamm:122655?seid=2389982	59.7494	-161.917	50000	Quinhagak	1	1	2013	PRESERVED_SPECIMEN	UAM	UAM:Mamm:122655	Michelle M. Cason
Lepus americanus	http://arctos.database.museum/guid/UAM:Mamm:122648?seid=2389975	59.7494	-161.917	50000	Quinhagak	1	1	2013	PRESERVED_SPECIMEN	UAM	UAM:Mamm:122648	Michelle M. Cason
Lepus americanus	http://arctos.database.museum/guid/UAM:Mamm:122649?seid=2389976	59.7494	-161.917	50000	Quinhagak	1	1	2013	PRESERVED_SPECIMEN	UAM	UAM:Mamm:122649	Michelle M. Cason
Lepus americanus	http://arctos.database.museum/guid/UAM:Mamm:122657?seid=2389984	59.7494	-161.917	50000	Quinhagak	1	1	2013	PRESERVED_SPECIMEN	UAM	UAM:Mamm:122657	Michelle M. Cason
Lepus americanus	http://arctos.database.museum/guid/UAM:Mamm:122647?seid=2389974	59.7494	-161.917	50000	Quinhagak	1	1	2013	PRESERVED_SPECIMEN	UAM	UAM:Mamm:122647	Michelle M. Cason
Lepus americanus	http://arctos.database.museum/guid/UAM:Mamm:6993?seid=1673354	57.75	-152.417	1041	N end of Long Island	20	1	1958	PRESERVED_SPECIMEN	UAM	UAM:Mamm:6993	Gordon H. Jarrell
Lepus americanus	http://arctos.database.museum/guid/UAM:Mamm:6988?seid=594063	57.75	-152.417	1041	N end of Long Island	30	12	1957	PRESERVED_SPECIMEN	UAM	UAM:Mamm:6988	Gordon H. Jarrell
Lepus americanus	http://arctos.database.museum/guid/UAM:Mamm:6992?seid=1841191	57.75	-152.417	1041	Woody Island	11	1	1958	PRESERVED_SPECIMEN	UAM	UAM:Mamm:6992	Gordon H. Jarrell
Lepus americanus	http://arctos.database.museum/guid/UAM:Mamm:6983?seid=66312	57.75	-152.417	1041	N end of Long Island	18	12	1957	PRESERVED_SPECIMEN	UAM	UAM:Mamm:6983	Gordon H. Jarrell
Lepus americanus	http://arctos.database.museum/guid/UAM:Mamm:6987?seid=73452	57.75	-152.417	1041	N end of Long Island	18	12	1957	PRESERVED_SPECIMEN	UAM	UAM:Mamm:6987	Gordon H. Jarrell
Lepus americanus	http://arctos.database.museum/guid/UAM:Mamm:6978?seid=1117369	57.75	-152.417	1041	Woody Island	1	12	1957	PRESERVED_SPECIMEN	UAM	UAM:Mamm:6978	Gordon H. Jarrell
Lepus americanus	http://arctos.database.museum/guid/UAM:Mamm:6991?seid=239695	57.75	-152.417	1041	Woody Island	1	1	1958	PRESERVED_SPECIMEN	UAM	UAM:Mamm:6991	Gordon H. Jarrell
Lepus americanus	http://arctos.database.museum/guid/UAM:Mamm:6995?seid=1557290	57.75	-152.417	1041	Long Island, S of Cook Bay	20	1	1958	PRESERVED_SPECIMEN	UAM	UAM:Mamm:6995	Gordon H. Jarrell
Lepus americanus	http://arctos.database.museum/guid/UAM:Mamm:6986?seid=1036361	57.75	-152.417	1041	N end of Long Island	1	12	1957	PRESERVED_SPECIMEN	UAM	UAM:Mamm:6986	Gordon H. Jarrell
Lepus americanus	http://arctos.database.museum/guid/UAM:Mamm:6981?seid=1213669	57.75	-152.417	1041	Long Island	18	12	1957	PRESERVED_SPECIMEN	UAM	UAM:Mamm:6981	Gordon H. Jarrell
Lepus americanus	http://arctos.database.museum/guid/UAM:Mamm:6990?seid=816868	57.75	-152.417	1041	Woody Island	6	1	1958	PRESERVED_SPECIMEN	UAM	UAM:Mamm:6990	Gordon H. Jarrell
Lepus americanus	http://arctos.database.museum/guid/UAM:Mamm:6994?seid=23314	57.75	-152.417	1041	N end of Long Island	20	1	1958	PRESERVED_SPECIMEN	UAM	UAM:Mamm:6994	Gordon H. Jarrell
Lepus americanus	http://arctos.database.museum/guid/UAM:Mamm:6985?seid=1602015	57.75	-152.417	1041	N end of Long Island	18	12	1957	PRESERVED_SPECIMEN	UAM	UAM:Mamm:6985	Gordon H. Jarrell
Lepus americanus	http://arctos.database.museum/guid/UAM:Mamm:6989?seid=216456	57.75	-152.417	1041	Woody Island	4	1	1958	PRESERVED_SPECIMEN	UAM	UAM:Mamm:6989	Gordon H. Jarrell
Lepus americanus	http://arctos.database.museum/guid/UAM:Mamm:6980?seid=287064	57.75	-152.417	1041	N end of Long Island	1	12	1957	PRESERVED_SPECIMEN	UAM	UAM:Mamm:6980	Gordon H. Jarrell
Lepus americanus	http://arctos.database.museum/guid/UAM:Mamm:6984?seid=771644	57.75	-152.417	1041	N end of Long Island	1	12	1957	PRESERVED_SPECIMEN	UAM	UAM:Mamm:6984	Gordon H. Jarrell
Lepus americanus	http://arctos.database.museum/guid/UAM:Mamm:6979?seid=89840	57.75	-152.417	1041	Woody Island	1	12	1957	PRESERVED_SPECIMEN	UAM	UAM:Mamm:6979	Gordon H. Jarrell
Lepus americanus	http://arctos.database.museum/guid/UAM:Mamm:63944?seid=453498	58.2583	-134.275	0		1	6	1992	PRESERVED_SPECIMEN	UAM	UAM:Mamm:63944	unknown
Lepus americanus	http://arctos.database.museum/guid/UAM:Mamm:3456?seid=1022875	57.75	-152.417	1041		8	11	1957	PRESERVED_SPECIMEN	UAM	UAM:Mamm:3456	unknown
Lepus americanus	http://arctos.database.museum/guid/UAM:Mamm:118089?seid=2006584	59.4035	-161.729	5	Western Slope of Twin Mountain	13	3	2013	PRESERVED_SPECIMEN	UAM	UAM:Mamm:118089	Jonathan A. Nations
Lepus americanus	http://arctos.database.museum/guid/UAM:Mamm:118088?seid=2006583	59.4035	-161.729	5	Western Slope of Twin Mountain	15	3	2013	PRESERVED_SPECIMEN	UAM	UAM:Mamm:118088	Jonathan A. Nations
Lepus americanus	95fcb1f3-1ed8-11e3-bfac-90b11c41863e	69.8239	-148.777	0	DALTON HIGHWAY; MILEPOST 33	18	6	1989	PRESERVED_SPECIMEN	KU	143265
Lepus americanus	95fcad4c-1ed8-11e3-bfac-90b11c41863e	69.7157	-148.71	0	DALTON HIGHWAY; MILEPOST 40	18	6	1989	PRESERVED_SPECIMEN	KU	143264
Lepus othus	http://arctos.database.museum/guid/UAM:Mamm:138293?seid=4248806	56.006	-160.56	0	Port Moeller	13	3	2015	PRESERVED_SPECIMEN	UAM	UAM:Mamm:138293	Link E. Olson
Lepus othus	c8cd043f-b306-45bb-8a53-ec2426049bcb	55.315	-162.847	20	IZEMBUK BAY, BERING SEA	1	5	1935	PRESERVED_SPECIMEN	UMMZ	75054
Lepus othus	be2ce143-a0b4-424e-8011-6e3375b120e4	55.315	-162.847	20	IZEMBUK BAY, BERING SEA	3	5	1934	PRESERVED_SPECIMEN	UMMZ	75055
Lepus othus	http://arctos.database.museum/guid/UAMObs:Mamm:222?seid=2611316	59.7067	-155.1	8000	Between the Newhalen River & Zachar Creek to the west	14	5	1974	HUMAN_OBSERVATION	UAMObs	UAMObs:Mamm:222	unknown
Lepus othus	http://arctos.database.museum/guid/UAMObs:Mamm:213?seid=2559368	68.4114	-160.7	235	On the runway near Trail Creek Camp Lodge	15	5	1978	HUMAN_OBSERVATION	UAMObs	UAMObs:Mamm:213	James P. Jacobson
Lepus othus	http://arctos.database.museum/guid/UAMObs:Mamm:223?seid=2611317	59.6791	-155.479	10000	East Fork of Lower Talarik Creek	23	5	1975	HUMAN_OBSERVATION	UAMObs	UAMObs:Mamm:223	unknown
Lepus othus	http://arctos.database.museum/guid/UAMObs:Mamm:225?seid=2611319	58.8083	-155.49	12000	Coville Lake	6	8	1975	HUMAN_OBSERVATION	UAMObs	UAMObs:Mamm:225	unknown
Lepus othus	http://arctos.database.museum/guid/UAMObs:Mamm:220?seid=2611314	59.6891	-155.461	1500	East Fork of Lower Talarik Creek, Iliamna Lake	18	5	1971	HUMAN_OBSERVATION	UAMObs	UAMObs:Mamm:220	unknown
Lepus othus	http://arctos.database.museum/guid/UAMObs:Mamm:221?seid=2611315	59.6775	-155.478	8000	Lower Talarik Creek, Lower Lagoon	22	7	1971	HUMAN_OBSERVATION	UAMObs	UAMObs:Mamm:221	unknown
Lepus othus	http://arctos.database.museum/guid/UAMObs:Mamm:192?seid=2382875	54.7683	-164.187	5421	Unimak Island	30	7	2014	HUMAN_OBSERVATION	UAMObs	UAMObs:Mamm:192	Stacey Lowe
Lepus othus	http://arctos.database.museum/guid/UAMObs:Mamm:224?seid=2611318	58.8483	-155.137	11265	Hammersly Lake	1	8	1975	HUMAN_OBSERVATION	UAMObs	UAMObs:Mamm:224	unknown
Lepus othus	http://arctos.database.museum/guid/UAMObs:Mamm:219?seid=2611313	59.7833	-154.398	602	Chekok Point	4	1	1971	HUMAN_OBSERVATION	UAMObs	UAMObs:Mamm:219	unknown
Lepus othus	http://arctos.database.museum/guid/UAMObs:Mamm:182?seid=2364711	54.7054	-164.217	25000	Unimak Island	2	8	2013	HUMAN_OBSERVATION	UAMObs	UAMObs:Mamm:182	Stacey Lowe
Lepus othus	http://arctos.database.museum/guid/MSB:Mamm:298288?seid=3608788	57.3661	-156.356	647	Wide Bay	13	5	1954	PRESERVED_SPECIMEN	MSB	MSB:Mamm:298288	Robert L. Rausch
Lepus othus	http://arctos.database.museum/guid/UAM:Mamm:133144?seid=3351772	56.0089	-160.305	0	Port Moller	1	1	2015	PRESERVED_SPECIMEN	UAM	UAM:Mamm:133144	Dominique Watts
Lepus othus	http://arctos.database.museum/guid/UAMObs:Mamm:244?seid=3147232	55.298	-162.233	50	Izembek National Wildlife Refuge 20 miles WNW Cold Bay	22	4	2016	HUMAN_OBSERVATION	UAMObs	UAMObs:Mamm:244	Stacey Lowe
Lepus othus	http://arctos.database.museum/guid/UAM:Mamm:127685?seid=3137418	56.0015	-160.508	10000	Port Moller	5	1	2015	PRESERVED_SPECIMEN	UAM	UAM:Mamm:127685	Dominique Watts
Lepus othus	http://arctos.database.museum/guid/UAM:Mamm:126472?seid=3079834	56.0015	-160.508	0	Port Moller	30	1	2015	PRESERVED_SPECIMEN	UAM	UAM:Mamm:126472	Dominique Watts
Lepus othus	http://arctos.database.museum/guid/UAM:Mamm:120809?seid=2373103	55.9892	-160.454	7000	Port Moller area	12	1	2014	PRESERVED_SPECIMEN	UAM	UAM:Mamm:120809	Michelle M. Cason
Lepus othus	http://arctos.database.museum/guid/UAM:Mamm:120840?seid=2382877	55.9892	-160.454	7000	Port Moller	25	2	2014	PRESERVED_SPECIMEN	UAM	UAM:Mamm:120840	Michelle M. Cason
Lepus othus	http://arctos.database.museum/guid/UAM:Mamm:120839?seid=2382876	55.9892	-160.454	7000	Port Moller	1	10	2013	PRESERVED_SPECIMEN	UAM	UAM:Mamm:120839	Michelle M. Cason
Lepus othus	http://arctos.database.museum/guid/UAM:Mamm:120810?seid=2373104	55.9892	-160.454	7000	Port Moller area	1	10	2013	PRESERVED_SPECIMEN	UAM	UAM:Mamm:120810	Michelle M. Cason
Lepus othus	http://arctos.database.museum/guid/UAM:Mamm:120812?seid=2373212	66.8221	-160.994	250	near Noorvik	12	12	2011	PRESERVED_SPECIMEN	UAM	UAM:Mamm:120812	Michelle M. Cason
Lepus othus	http://arctos.database.museum/guid/UAM:Mamm:120811?seid=2373105	55.9892	-160.454	7000	Port Moller area	1	10	2013	PRESERVED_SPECIMEN	UAM	UAM:Mamm:120811	Michelle M. Cason
Lepus othus	http://arctos.database.museum/guid/UAM:Mamm:120813?seid=2373213	66.8221	-160.994	250	near Noorvik	12	12	2011	PRESERVED_SPECIMEN	UAM	UAM:Mamm:120813	Michelle M. Cason
Lepus othus	http://arctos.database.museum/guid/UAM:Mamm:120808?seid=2373102	55.9892	-160.454	7000	Port Moller area	12	1	2014	PRESERVED_SPECIMEN	UAM	UAM:Mamm:120808	Michelle M. Cason
Lepus othus	http://arctos.database.museum/guid/UAM:Mamm:120460?seid=2362568	67.33	-162.25	5000	Igichuk Hills, norhtwest of Noatak River, between headwaters of Hugo Creek and Agashashok (Aggie) River	20	4	2014	PRESERVED_SPECIMEN	UAM	UAM:Mamm:120460	Michelle M. Cason
Lepus othus	http://arctos.database.museum/guid/MSB:Host:7937?seid=1860859	61.52	-166.139	100000	Hooper Bay	1	6	1957	PRESERVED_SPECIMEN	MSB	MSB:Host:7937	Robert L. Rausch
Lepus othus	http://arctos.database.museum/guid/UAM:Mamm:45545?seid=1585864	66.7833	-162.017	1041	Nimiuk Point; Baldwin Peninsula	20	11	1997	PRESERVED_SPECIMEN	UAM	UAM:Mamm:45545	unknown
Lepus othus	http://arctos.database.museum/guid/UAM:Mamm:42143?seid=1182193	55.1667	-162.74	0	Frosty Road, between first and second bridge	15	4	1993	PRESERVED_SPECIMEN	UAM	UAM:Mamm:42143	unknown
Lepus othus	http://arctos.database.museum/guid/UAM:Mamm:119163?seid=2081179	55.9892	-160.454	7000	Port Moller lowlands and hill	1	12	2012	PRESERVED_SPECIMEN	UAM	UAM:Mamm:119163	Jonathan A. Nations
Lepus othus	http://arctos.database.museum/guid/UAM:Mamm:119052?seid=2081038	55.9892	-160.454	7000	Port Moller lowlands and hill	1	10	2012	PRESERVED_SPECIMEN	UAM	UAM:Mamm:119052	Michelle M. Cason
Lepus othus	http://arctos.database.museum/guid/UAM:Mamm:119051?seid=2081037	55.9892	-160.454	7000	Port Moller lowlands and hill	2	10	2012	PRESERVED_SPECIMEN	UAM	UAM:Mamm:119051	Michelle M. Cason
Lepus othus	urn:catalog:OMNH:Mammals:5897	55.5339	-161.541	14431	Pavlof Bay	19	5	1921	PRESERVED_SPECIMEN	OMNH	5897
Lontra canadensis	https://www.inaturalist.org/observations/65355447	55.5141	-131.722	258		19	11	2020	HUMAN_OBSERVATION	iNaturalist	65355447	Madi Reynolds
Lontra canadensis	https://www.inaturalist.org/observations/64287902	59.453	-135.315	0		15	6	2012	HUMAN_OBSERVATION	iNaturalist	64287902	Mike King
Lontra canadensis	https://www.inaturalist.org/observations/62612064	58.5389	-134.848	0		14	10	2020	HUMAN_OBSERVATION	iNaturalist	62612064	Scott Ranger
Lontra canadensis	2062671366	67.36	-163.48	0		0	0	2007	HUMAN_OBSERVATION	BISON
Lontra canadensis	2062671130	67.34	-163.49	0		0	0	2007	HUMAN_OBSERVATION	BISON
Lontra canadensis	https://www.inaturalist.org/observations/52282617	67.0388	-158.785	7		4	7	2020	HUMAN_OBSERVATION	iNaturalist	52282617	Kim Cabrera
Lontra canadensis	https://www.inaturalist.org/observations/52227849	67.0406	-158.8	10		4	7	2020	HUMAN_OBSERVATION	iNaturalist	52227849	Kim Cabrera
Lontra canadensis	urn:catalog:SUI:VERT:04938	55.6025	-131.636	18039	Loring	0	6	1891	PRESERVED_SPECIMEN	SUI	4938
Lontra canadensis	https://www.inaturalist.org/observations/44849689	55.3086	-131.578	180		2	5	2020	HUMAN_OBSERVATION	iNaturalist	44849689	Madi Reynolds
Lontra canadensis	https://www.inaturalist.org/observations/41467689	70.1082	-145.817	31		10	6	2016	HUMAN_OBSERVATION	iNaturalist	41467689	Alan Kneidel
Lontra canadensis	https://www.inaturalist.org/observations/41267696	55.5125	-131.725	172		26	1	2020	HUMAN_OBSERVATION	iNaturalist	41267696	Madi Reynolds
Lontra canadensis	https://www.inaturalist.org/observations/40038563	55.512	-131.724	39		11	3	2020	HUMAN_OBSERVATION	iNaturalist	40038563	Madi Reynolds
Lontra canadensis	https://www.inaturalist.org/observations/39788270	55.5129	-131.723	74		2	2	2020	HUMAN_OBSERVATION	iNaturalist	39788270	Madi Reynolds
Lontra canadensis	https://www.inaturalist.org/observations/38249013	55.5145	-131.721	172		29	1	2020	HUMAN_OBSERVATION	iNaturalist	38249013	Madi Reynolds
Lontra canadensis	https://www.inaturalist.org/observations/38001915	55.5113	-131.725	172		26	1	2020	HUMAN_OBSERVATION	iNaturalist	38001915	Madi Reynolds
Lontra canadensis	http://arctos.database.museum/guid/MSB:Mamm:329476?seid=4448560	55.2427	-131.314	0	Cone Point	14	3	2014	PRESERVED_SPECIMEN	MSB	MSB:Mamm:329476	Somiya K. Dunnum
Lontra canadensis	https://www.inaturalist.org/observations/35759117	54.925	-159.284	0		1	8	2008	HUMAN_OBSERVATION	iNaturalist	35759117	Jane Widness
Lontra canadensis	https://www.inaturalist.org/observations/27193062	59.4494	-135.323	488		15	8	2006	HUMAN_OBSERVATION	iNaturalist	27193062	Chris Fisher
Lontra canadensis	https://www.inaturalist.org/observations/19600986	58.3965	-134.751	122		23	12	2018	HUMAN_OBSERVATION	iNaturalist	19600986	Nicole LaRoche
Lontra canadensis	https://www.inaturalist.org/observations/18632395	58.3569	-134.601	44		25	11	2018	HUMAN_OBSERVATION	iNaturalist	18632395	Gwen Baluss
Lontra canadensis	https://www.inaturalist.org/observations/14321618	58.3764	-134.7	40		18	12	2008	HUMAN_OBSERVATION	iNaturalist	14321618	Brendan Moynahan
Lontra canadensis	https://www.inaturalist.org/observations/13921429	59.4493	-135.321	461		20	6	2018	HUMAN_OBSERVATION	iNaturalist	13921429	Steven Kurniawidjaja
Lontra canadensis	http://www.inaturalist.org/observations/841577	66.4501	-141.602	10721		27	7	2014	HUMAN_OBSERVATION	iNaturalist	841577	Robbin D. Knapp
Lontra canadensis	http://arctos.database.museum/guid/MSB:Mamm:291108?seid=3125721	66.9075	-156.886	500	Kobuk Village	9	8	2014	PRESERVED_SPECIMEN	MSB	MSB:Mamm:291108	Kobuk River Small Mammal Crew
Lontra canadensis	http://arctos.database.museum/guid/MSB:Mamm:267017?seid=2073151	57.8482	-133.588	15000	southeast mainland, near Tracy Arm	21	12	2006	PRESERVED_SPECIMEN	MSB	MSB:Mamm:267017	Kayce C. Bell
Lontra canadensis	http://arctos.database.museum/guid/MSB:Mamm:267015?seid=2073149	57.4174	-133.386	15000	southeast mainland, near Hobart Bay	21	12	2006	PRESERVED_SPECIMEN	MSB	MSB:Mamm:267015	Kayce C. Bell
Lontra canadensis	http://arctos.database.museum/guid/MSB:Mamm:267018?seid=2073152	57.6289	-133.259	15000	southeast mainland, near Endicott Arm	21	12	2006	PRESERVED_SPECIMEN	MSB	MSB:Mamm:267018	Kayce C. Bell
Lontra canadensis	http://arctos.database.museum/guid/MSB:Mamm:267014?seid=2073148	57.4174	-133.386	15000	southeast mainland, near Hobart Bay	21	12	2006	PRESERVED_SPECIMEN	MSB	MSB:Mamm:267014	Kayce C. Bell
Lontra canadensis	http://arctos.database.museum/guid/MSB:Mamm:267016?seid=2073150	57.6289	-133.259	15000	southeast mainland, near Endicott Arm	21	12	2006	PRESERVED_SPECIMEN	MSB	MSB:Mamm:267016	Kayce C. Bell
Lontra canadensis	http://arctos.database.museum/guid/MSB:Mamm:259028?seid=1877874	55.6881	-132.583	0	No specific locality recorded.	29	10	2009	PRESERVED_SPECIMEN	MSB	MSB:Mamm:259028	Ray Slayton
Lontra canadensis	http://arctos.database.museum/guid/MSB:Mamm:232672?seid=129261	55.1372	-132.741	0	No specific locality recorded.	5	8	2011	PRESERVED_SPECIMEN	MSB	MSB:Mamm:232672	Brooks A. Kohli
Lontra canadensis	http://arctos.database.museum/guid/MSB:Mamm:222903?seid=1601547	55.734	-132.989	0	Pow Island	6	12	2009	PRESERVED_SPECIMEN	MSB	MSB:Mamm:222903	L. Dickerson
Lontra canadensis	http://arctos.database.museum/guid/MSB:Mamm:214999?seid=1045630	56.8833	-133.833	0	Kupreanof Island, Hamilton Bay	1	12	2005	PRESERVED_SPECIMEN	MSB	MSB:Mamm:214999	Kirt Marsh
Lontra canadensis	http://arctos.database.museum/guid/MSB:Mamm:214984?seid=711121	56.8833	-133.833	0	Kupreanof Island, Hamilton Bay	1	12	2005	PRESERVED_SPECIMEN	MSB	MSB:Mamm:214984	Kirt Marsh
Lontra canadensis	http://arctos.database.museum/guid/MSB:Mamm:214972?seid=1061315	56.8833	-133.833	0	Kupreanof Island, Hamilton Bay	1	12	2005	PRESERVED_SPECIMEN	MSB	MSB:Mamm:214972	Kirt Marsh
Lontra canadensis	http://arctos.database.museum/guid/MSB:Mamm:214973?seid=1045631	56.8833	-133.833	0	Kupreanof Island, Hamilton Bay	1	12	2005	PRESERVED_SPECIMEN	MSB	MSB:Mamm:214973	Kirt Marsh
Lontra canadensis	http://arctos.database.museum/guid/MSB:Mamm:214971?seid=1833580	56.8833	-133.833	0	Kupreanof Island, Hamilton Bay	1	12	2005	PRESERVED_SPECIMEN	MSB	MSB:Mamm:214971	Kirt Marsh
Lontra canadensis	http://arctos.database.museum/guid/MSB:Mamm:214949?seid=1358931	56.8833	-133.833	0	Kupreanof Island, Hamilton Bay	1	12	2005	PRESERVED_SPECIMEN	MSB	MSB:Mamm:214949	Kirt Marsh
Lontra canadensis	http://arctos.database.museum/guid/MSB:Mamm:214948?seid=1833581	56.8833	-133.833	0	Kupreanof Island, Hamilton Bay	1	12	2005	PRESERVED_SPECIMEN	MSB	MSB:Mamm:214948	Kirt Marsh
Lontra canadensis	http://arctos.database.museum/guid/MSB:Mamm:214950?seid=316605	56.8833	-133.833	0	Kupreanof Island, Hamilton Bay	1	12	2005	PRESERVED_SPECIMEN	MSB	MSB:Mamm:214950	Kirt Marsh
Lontra canadensis	http://arctos.database.museum/guid/MSB:Mamm:214947?seid=738082	56.8833	-133.833	0	Kupreanof Island, Hamilton Bay	1	12	2005	PRESERVED_SPECIMEN	MSB	MSB:Mamm:214947	Kirt Marsh
Lontra canadensis	http://arctos.database.museum/guid/MSB:Mamm:214889?seid=1283044	56.8833	-133.833	0	Kupreanof Island, Hamilton Bay	1	12	2005	PRESERVED_SPECIMEN	MSB	MSB:Mamm:214889	Kirt Marsh
Lontra canadensis	http://arctos.database.museum/guid/MSB:Host:5186?seid=1858108	61.5278	-165.586	7126	Chevak	1	12	1955	PRESERVED_SPECIMEN	MSB	MSB:Host:5186	Robert L. Rausch
Lontra canadensis	http://arctos.database.museum/guid/MSB:Host:5185?seid=1858107	61.5278	-165.586	7126	Chevak	1	12	1955	PRESERVED_SPECIMEN	MSB	MSB:Host:5185	Robert L. Rausch
Lontra canadensis	http://arctos.database.museum/guid/UAM:Mamm:92622?seid=1255733	55.5291	-131.955	1609	Cleaveland penninsula, Bond Bay	26	12	2002	PRESERVED_SPECIMEN	UAM	UAM:Mamm:92622	Kristian R. Larson
Lontra canadensis	http://arctos.database.museum/guid/UAM:Mamm:92621?seid=128905	55.5291	-131.955	250	Cleaveland penninsula, Bond Bay	26	12	2002	PRESERVED_SPECIMEN	UAM	UAM:Mamm:92621	Kristian R. Larson
Lontra canadensis	http://arctos.database.museum/guid/UAM:Mamm:67696?seid=426518	58.35	-134.683	1041	Auke Bay ferry terminal, Juneau	6	7	1998	PRESERVED_SPECIMEN	UAM	UAM:Mamm:67696	John A. Haddix
Lontra canadensis	http://arctos.database.museum/guid/UAM:Mamm:53928?seid=1489739	58.3	-134.417	2000	Egan Expressway	1	8	1997	PRESERVED_SPECIMEN	UAM	UAM:Mamm:53928	unknown
Lontra canadensis	http://arctos.database.museum/guid/UAM:Mamm:53927?seid=332293	58.3	-134.417	2000	Egan Expressway	1	8	1997	PRESERVED_SPECIMEN	UAM	UAM:Mamm:53927	unknown
Lontra canadensis	http://arctos.database.museum/guid/UAM:Mamm:47108?seid=1065571	65.4667	-165.783	2000	Igloo, Seward Peninsula	1	12	1969	PRESERVED_SPECIMEN	UAM	UAM:Mamm:47108	unknown
Lontra canadensis	http://arctos.database.museum/guid/UAM:Mamm:44528?seid=1055182	58.3042	-134.408	0	Juneau, 3 miles N on Eagan Highway	1	4	1996	PRESERVED_SPECIMEN	UAM	UAM:Mamm:44528	unknown
Lontra canadensis	http://arctos.database.museum/guid/UAM:Mamm:43114?seid=102097	58.3042	-134.408	0	Juneau area	1	1	1995	PRESERVED_SPECIMEN	UAM	UAM:Mamm:43114	unknown
Lontra canadensis	http://arctos.database.museum/guid/UAM:Mamm:37067?seid=1598670	64.5	-165.417	2000	beach in Nome	1	1	1880	PRESERVED_SPECIMEN	UAM	UAM:Mamm:37067	unknown
Lontra canadensis	http://arctos.database.museum/guid/UAM:Mamm:32652?seid=661964	55.3333	-131.633	2000	Ketchikan	25	10	1976	PRESERVED_SPECIMEN	UAM	UAM:Mamm:32652	unknown
Lontra canadensis	http://arctos.database.museum/guid/UAM:Mamm:2581?seid=308069	56.5	-132.333	2000	near Wrangell	1	1	1957	PRESERVED_SPECIMEN	UAM	UAM:Mamm:2581	unknown
Lontra canadensis	http://arctos.database.museum/guid/UAM:Mamm:15515?seid=828836	56.283	-132.168	53108	specific locality unknown	20	1	1979	PRESERVED_SPECIMEN	UAM	UAM:Mamm:15515	unknown
Lontra canadensis	http://arctos.database.museum/guid/UAM:Mamm:15514?seid=45605	56.283	-132.168	53108	specific locality unknown	11	1	1979	PRESERVED_SPECIMEN	UAM	UAM:Mamm:15514	unknown
Lontra canadensis	http://arctos.database.museum/guid/UAM:Mamm:15497?seid=1220202	56.15	-133.4	1041	Dry Pass	1	1	1880	PRESERVED_SPECIMEN	UAM	UAM:Mamm:15497	unknown
Lontra canadensis	http://arctos.database.museum/guid/UAM:Mamm:15499?seid=149505	56.15	-133.4	1041	Dry Pass	1	1	1880	PRESERVED_SPECIMEN	UAM	UAM:Mamm:15499	unknown
Lontra canadensis	http://arctos.database.museum/guid/UAM:Mamm:15498?seid=21165	56.15	-133.4	1041	Dry Pass	1	2	1979	PRESERVED_SPECIMEN	UAM	UAM:Mamm:15498	unknown
Lontra canadensis	http://arctos.database.museum/guid/UAM:Mamm:15500?seid=299051	56.15	-133.4	1041	Dry Pass	1	2	1979	PRESERVED_SPECIMEN	UAM	UAM:Mamm:15500	unknown
Lontra canadensis	http://arctos.database.museum/guid/UAM:Mamm:15501?seid=1743246	56.15	-133.4	1041	Dry Pass	25	1	1979	PRESERVED_SPECIMEN	UAM	UAM:Mamm:15501	unknown
Lontra canadensis	http://arctos.database.museum/guid/UAM:Mamm:15496?seid=1642619	56.15	-133.4	1041	Dry Pass	13	2	1979	PRESERVED_SPECIMEN	UAM	UAM:Mamm:15496	unknown
Lontra canadensis	http://arctos.database.museum/guid/UAM:Mamm:15402?seid=1806431	56.35	-131.983	1041	Aaron Creek	20	1	1979	PRESERVED_SPECIMEN	UAM	UAM:Mamm:15402	unknown
Lontra canadensis	http://arctos.database.museum/guid/UAM:Mamm:15412?seid=172612	58.3	-134.4	1041	Juneau, Aurora Boat Basin	4	12	1978	PRESERVED_SPECIMEN	UAM	UAM:Mamm:15412	unknown
Lontra canadensis	http://arctos.database.museum/guid/UAM:Mamm:15401?seid=1040118	56.35	-131.983	1041	Aaron Creek	16	12	1978	PRESERVED_SPECIMEN	UAM	UAM:Mamm:15401	unknown
Lontra canadensis	http://arctos.database.museum/guid/UAM:Mamm:15404?seid=1630184	56.2333	-131.883	1041	Bradfield Canal, Marten Creek	1	1	1880	PRESERVED_SPECIMEN	UAM	UAM:Mamm:15404	unknown
Lontra canadensis	http://arctos.database.museum/guid/UAM:Mamm:15403?seid=126873	56.35	-131.983	1041	Aaron Creek	20	1	1979	PRESERVED_SPECIMEN	UAM	UAM:Mamm:15403	unknown
Lontra canadensis	http://arctos.database.museum/guid/UAM:Mamm:11249?seid=1119620	56.7	-131.933	1041	Stikine River, Ketili Creek	7	5	1977	PRESERVED_SPECIMEN	UAM	UAM:Mamm:11249	unknown
Lontra canadensis	http://arctos.database.museum/guid/UAM:Mamm:101284?seid=1290632	55.6289	-131.971	1609	Helm Bay, Cleveland Peninsula	26	12	2001	PRESERVED_SPECIMEN	UAM	UAM:Mamm:101284	Kristian R. Larson
Lontra canadensis	http://arctos.database.museum/guid/UAM:Mamm:101283?seid=927465	55.6289	-131.971	1609	Helm Bay, Cleveland Peninsula	6	1	2002	PRESERVED_SPECIMEN	UAM	UAM:Mamm:101283	Kristian R. Larson
Lontra canadensis	http://arctos.database.museum/guid/UAM:Mamm:101245?seid=1128192	55.6289	-131.971	1609	Helm Bay, Cleveland Peninsula	6	1	2002	PRESERVED_SPECIMEN	UAM	UAM:Mamm:101245	Kristian R. Larson
Lontra canadensis	urn:catalog:PSM:Mammal:Mammal-08560	67.7263	-164.536	3377	Kivaline, near FIsh Camp, 8-10 mi up Wuluk River	0	0	1959	PRESERVED_SPECIMEN	PSM	Mammal-08560
Lontra canadensis	urn:catalog:PSM:Mammal:Mammal-08559	67.7263	-164.536	3377	Kivaline, near FIsh Camp, 8-10 mi up Wuluk River	0	0	1959	PRESERVED_SPECIMEN	PSM	Mammal-08559
Lontra canadensis	85bcb7b4-e980-4bc1-84c7-11f6d8c7df30	67.8327	-160.086	0	T 15 N, R 19 E	0	11	1987	PRESERVED_SPECIMEN	FMNH	138820
Lontra canadensis	66480c49-c2c3-4e6f-9380-ef955698eb7e	67.8327	-160.086	0	T 15 N, R 19 E	0	1	1988	PRESERVED_SPECIMEN	FMNH	138819
Lontra canadensis	afb0b87c-8d40-4825-b5f7-eb418b34619e	67.8327	-160.086	0	T 15 N, R 19 E	0	11	1987	PRESERVED_SPECIMEN	FMNH	138818
Lynx canadensis	https://www.inaturalist.org/observations/5104702	67.2903	-142.939	0		22	9	2016	HUMAN_OBSERVATION	iNaturalist	5104702	rolandwirth
Lynx canadensis	2064025493	58.67	-156.64	0		0	0	1995	HUMAN_OBSERVATION	BISON
Lynx canadensis	https://www.inaturalist.org/observations/13843638	59.6805	-151.472	61		14	4	2018	HUMAN_OBSERVATION	iNaturalist	13843638	Carl E. Wynn Nature Center
Lynx canadensis	http://arctos.database.museum/guid/UMNH:Mamm:16330?seid=3303358	61.5504	-160.304	3219	Upper Kalskag	1	12	1960	PRESERVED_SPECIMEN	UMNH	UMNH:Mamm:16330	Eric A. Rickart
Lynx canadensis	http://arctos.database.museum/guid/UAMObs:Mamm:235?seid=2664954	58.5685	-155.823	0	Dumpling Mountain	11	9	2003	HUMAN_OBSERVATION	UAM	UAMObs:Mamm:235	United States National Park Service
Lynx canadensis	http://arctos.database.museum/guid/UAMObs:Mamm:238?seid=2664957	57.1591	-157.411	0	Painter Creek Lodge Driveway	26	6	2013	HUMAN_OBSERVATION	UAM	UAMObs:Mamm:238	Jon Kent
Lynx canadensis	http://arctos.database.museum/guid/UAMObs:Mamm:231?seid=2664950	58.5517	-155.795	0	Brooks River	8	6	2006	HUMAN_OBSERVATION	UAM	UAMObs:Mamm:231	United States National Park Service
Lynx canadensis	http://arctos.database.museum/guid/UAMObs:Mamm:239?seid=2664958	57.1591	-157.411	0	Painter Creek Lodg	1	9	2011	HUMAN_OBSERVATION	UAM	UAMObs:Mamm:239	Paul Tickner
Lynx canadensis	http://arctos.database.museum/guid/UAMObs:Mamm:237?seid=2664956	58.696	-156.697	0	King Salmon Creek Bridge, Alaska Peninsula Highway	1	11	2014	HUMAN_OBSERVATION	UAM	UAMObs:Mamm:237	Wendy Artz
Lynx canadensis	http://arctos.database.museum/guid/UAMObs:Mamm:240?seid=2664959	57.1591	-157.411	0	Painter Creek Lodg	1	9	2012	HUMAN_OBSERVATION	UAM	UAMObs:Mamm:240	Jon Kent
Lynx canadensis	http://arctos.database.museum/guid/UAMObs:Mamm:232?seid=2664951	58.5521	-155.782	0	Brooks River	7	9	2005	HUMAN_OBSERVATION	UAM	UAMObs:Mamm:232	Tammy Carmack
Lynx canadensis	http://arctos.database.museum/guid/UAMObs:Mamm:236?seid=2664955	56.2607	-158.697	0	Chignik Lagoon	26	9	2014	HUMAN_OBSERVATION	UAM	UAMObs:Mamm:236	Elizabeth Lind
Lynx canadensis	http://arctos.database.museum/guid/UAMObs:Mamm:242?seid=2664961	57.0379	-157.881	0	Lava Creek	1	10	1981	HUMAN_OBSERVATION	UAM	UAMObs:Mamm:242	Lolly Robertson
Lynx canadensis	http://arctos.database.museum/guid/UAMObs:Mamm:233?seid=2664952	58.5539	-155.783	0	Brooks River	23	8	2007	HUMAN_OBSERVATION	UAM	UAMObs:Mamm:233	United States National Park Service
Lynx canadensis	http://arctos.database.museum/guid/UAMObs:Mamm:241?seid=2664960	57.5475	-155.786	0	Valley of 10,000 Smokes	8	8	2010	HUMAN_OBSERVATION	UAM	UAMObs:Mamm:241	United States National Park Service
Lynx canadensis	http://arctos.database.museum/guid/UAMObs:Mamm:234?seid=2664953	56.3092	-158.536	0	Chignik Lagoon	4	7	2014	HUMAN_OBSERVATION	UAM	UAMObs:Mamm:234	Miquela Shatrice Sampson
Lynx canadensis	http://arctos.database.museum/guid/MVZ:Mamm:120295?seid=1838060	71.3852	-156.476	481	Nuweek, Point Barrow	15	6	1955	PRESERVED_SPECIMEN	MVZ	MVZ:Mamm:120295	Museum of Vertebrate Zoology, University of California, Berkeley
Lynx canadensis	http://arctos.database.museum/guid/UAMObs:Mamm:228?seid=2611322	56.0073	-160.543	3000	a couple miles from camp (Peter Pan Sea foods plant) about a 1/2 mile up the road to the old military sight on top of the hill	31	5	2014	HUMAN_OBSERVATION	UAM	UAMObs:Mamm:228	Dennis Tinker
Lynx canadensis	http://arctos.database.museum/guid/MSB:Host:12237?seid=1923707	70.8011	-159.602	4500	15 mi NE along coast from Wainwright	1	10	1957	PRESERVED_SPECIMEN	MSB	MSB:Host:12237	Robert L. Rausch
Lynx canadensis	http://arctos.database.museum/guid/MSB:Host:12227?seid=1923697	70.7235	-160.038	2400	6 mi N of Wainwright	15	7	1958	PRESERVED_SPECIMEN	MSB	MSB:Host:12227	Robert L. Rausch
Lynx canadensis	http://arctos.database.museum/guid/MSB:Host:12226?seid=1923696	68.4025	-166.558	3600	2 miles N Marryat Inlet, Point Hope	15	11	1957	PRESERVED_SPECIMEN	MSB	MSB:Host:12226	Robert L. Rausch
Lynx canadensis	http://arctos.database.museum/guid/UAM:Mamm:60913?seid=1071456	59.7942	-150.942	16093	Sheep Creek	15	1	1997	PRESERVED_SPECIMEN	UAM	UAM:Mamm:60913	unknown
Lynx canadensis	http://arctos.database.museum/guid/UAM:Mamm:100009?seid=1400078	59.6592	-151.541	10000	near Homer, 15c	1	1	1998	PRESERVED_SPECIMEN	UAM	UAM:Mamm:100009	Stephanie Rickabaugh
Lynx canadensis	urn:catalog:PSM:Mammal:Mammal-17965	56.7089	-157.759	16191	North Fork	27	2	1957	PRESERVED_SPECIMEN	PSM	Mammal-17965
Lynx canadensis	urn:catalog:PSM:Mammal:Mammal-17963	56.7089	-157.759	16191	North Fork River	7	4	1960	PRESERVED_SPECIMEN	PSM	Mammal-17963
Lynx canadensis	urn:catalog:UCLA:Mammals:16417	71.4	-156.483	0	BARROW	0	0	0	PRESERVED_SPECIMEN	UCLA	16417
Marmota broweri	http://arctos.database.museum/guid/MVZ:Mamm:51654?seid=1573573	69.7569	-163.054	547	Point Lay	1	9	1931	PRESERVED_SPECIMEN	MVZ	MVZ:Mamm:51654	Christopher J. Conroy
Marmota broweri	http://arctos.database.museum/guid/MVZ:Mamm:51675?seid=1550343	69.7569	-163.054	547	Point Lay, Arctic Ocean	10	12	1931	PRESERVED_SPECIMEN	MVZ	MVZ:Mamm:51675	Christopher J. Conroy
Marmota broweri	http://arctos.database.museum/guid/MVZ:Mamm:51655?seid=587352	69.7569	-163.054	547	Point Lay	1	9	1931	PRESERVED_SPECIMEN	MVZ	MVZ:Mamm:51655	Christopher J. Conroy
Marmota broweri	http://arctos.database.museum/guid/UAM:Mamm:87309?seid=1125868	65.7039	-151.109	6	Ray Mountains, SE Spooky Valley.	11	9	2007	PRESERVED_SPECIMEN	UAM	UAM:Mamm:87309	Aren M. Gunderson
Marmota broweri	http://arctos.database.museum/guid/UAM:Mamm:87308?seid=1592380	65.7078	-151.118	6	Ray Mountains, SE Spooky Valley.	10	9	2007	PRESERVED_SPECIMEN	UAM	UAM:Mamm:87308	Aren M. Gunderson
Marmota broweri	http://arctos.database.museum/guid/UAM:Mamm:87307?seid=1717184	65.7075	-151.119	6	Ray Mountains, SE Spooky Valley.	11	9	2007	PRESERVED_SPECIMEN	UAM	UAM:Mamm:87307	Aren M. Gunderson
Marmota broweri	http://arctos.database.museum/guid/UAM:Mamm:87305?seid=23478	65.7072	-151.092	6	Ray Mountains, SE Spooky Valley.	11	9	2007	PRESERVED_SPECIMEN	UAM	UAM:Mamm:87305	Aren M. Gunderson
Marmota broweri	http://arctos.database.museum/guid/UAM:Mamm:87303?seid=1588331	65.7064	-151.118	6	Ray Mountains, SE Spooky Valley.	11	9	2007	PRESERVED_SPECIMEN	UAM	UAM:Mamm:87303	Aren M. Gunderson
Marmota broweri	http://arctos.database.museum/guid/UAM:Mamm:7014?seid=119902	68.1438	-165.981	2000	Cape Thompson	29	7	1961	PRESERVED_SPECIMEN	UAM	UAM:Mamm:7014	unknown
Marmota broweri	http://arctos.database.museum/guid/UAM:Mamm:100000?seid=1388973	65.705	-151.13	6	Ray Mountains, SE Spooky Valley	10	9	2007	PRESERVED_SPECIMEN	UAM	UAM:Mamm:100000	Aren M. Gunderson
Marmota broweri	http://arctos.database.museum/guid/UAMObs:Mamm:146?seid=1653033	69.446	-144.387	100	Hula Hula River	14	8	2011	HUMAN_OBSERVATION	UAMObs	UAMObs:Mamm:146	Aren M. Gunderson
Marmota caligata	http://arctos.database.museum/guid/UAM:Mamm:138292?seid=4248805	65.4996	-145.37	100	1/2 mile East of Eagle Summit	1	6	2018	PRESERVED_SPECIMEN	UAM	UAM:Mamm:138292	Aren M. Gunderson
Marmota caligata	http://arctos.database.museum/guid/UAMObs:Mamm:253?seid=4112327	64.1875	-141.743	0	South Fork Bridge to O'Brien Creek on the Fortymile River	23	7	2018	HUMAN_OBSERVATION	UAM	UAMObs:Mamm:253	Jack J. Withrow
Marmota caligata	http://arctos.database.museum/guid/UAM:Mamm:137227?seid=4035076	65.4138	-145.065	25000	Headwaters of Deadwood Creek	11	6	2016	PRESERVED_SPECIMEN	UAM	UAM:Mamm:137227	Aren M. Gunderson
Marmota caligata	6c0d77e7-d428-4284-21aa-4a789576b204	65.45	-145.5	0	Between Eagle Creek and Summit	29	6	1969	PRESERVED_SPECIMEN	CMN	CMNMA 40435
Marmota caligata	1ec428e7-c5b7-5b74-6388-e013527bbbe5	65.45	-145.5	0	Between Eagle Creek and Summit	29	6	1969	PRESERVED_SPECIMEN	CMN	CMNMA 40436
Marmota caligata	http://arctos.database.museum/guid/UAM:Mamm:137154?seid=3929158	65.4093	-145.071	50	T-Y uplands, headwaters of Deadwood creek	10	6	2016	PRESERVED_SPECIMEN	UAM	UAM:Mamm:137154	Jack J. Withrow
Marmota caligata	http://arctos.database.museum/guid/UWBM:Mamm:82391?seid=3649288	64.08	-141.62	0	Walker Fork Campground; 0.5mi N of Taylor Hwy junction, near Jack Wade	20	6	1964	PRESERVED_SPECIMEN	UWBM	UWBM:Mamm:82391	unknown
Marmota caligata	http://arctos.database.museum/guid/UAM:Mamm:135065?seid=3745568	65.3851	-145.382	100	Tanana-Yukon uplands, ~7min S. of Eagle summit "Peak 4160"	4	6	2017	PRESERVED_SPECIMEN	UAM	UAM:Mamm:135065	Jack J. Withrow
Marmota caligata	http://arctos.database.museum/guid/UAM:Mamm:135059?seid=3733548	65.3558	-145.338	100	Tanana-Yukon uplands~9mins of eagle summit	4	6	2017	PRESERVED_SPECIMEN	UAM	UAM:Mamm:135059	Jack J. Withrow
Marmota caligata	http://arctos.database.museum/guid/UAMObs:Mamm:245?seid=3542659	58.6474	-162.173	0	Cape Newenham	26	4	2016	HUMAN_OBSERVATION	UAM	UAMObs:Mamm:245	Aren M. Gunderson
Marmota caligata	http://arctos.database.museum/guid/MVZ:Mamm:8360?seid=1245072	55.8166	-130.928	4896	Chickamin River, Behm Canal	21	6	1909	PRESERVED_SPECIMEN	MVZ	MVZ:Mamm:8360	Museum of Vertebrate Zoology, University of California, Berkeley
Marmota caligata	http://arctos.database.museum/guid/MVZ:Mamm:8361?seid=96170	55.8166	-130.928	4896	Chickamin River, Behm Canal	26	6	1909	PRESERVED_SPECIMEN	MVZ	MVZ:Mamm:8361	Museum of Vertebrate Zoology, University of California, Berkeley
Marmota caligata	http://arctos.database.museum/guid/UAM:Mamm:7401?seid=717544	65.4534	-145.416	3700	Eagle Summit, Cripple Creek drainage	13	7	1966	PRESERVED_SPECIMEN	UAM	UAM:Mamm:7401	unknown
Marmota caligata	http://arctos.database.museum/guid/UAM:Mamm:7400?seid=1275377	65.4534	-145.416	3700	Eagle Summit, Cripple Creek drainage	13	7	1966	PRESERVED_SPECIMEN	UAM	UAM:Mamm:7400	unknown
Marmota caligata	http://arctos.database.museum/guid/UAM:Mamm:58238?seid=948194	64.8106	-143.781	1609	0.4-0.9 km SE of headwater lake of Crescent Creek	19	7	2001	PRESERVED_SPECIMEN	UAM	UAM:Mamm:58238	Heikki Henttonen
Marmota caligata	http://arctos.database.museum/guid/UAM:Mamm:58241?seid=534421	64.8106	-143.781	1609	0.4-0.9 km SE of headwater lake of Crescent Creek	19	7	2001	PRESERVED_SPECIMEN	UAM	UAM:Mamm:58241	Heikki Henttonen
Marmota caligata	http://arctos.database.museum/guid/UAM:Mamm:58240?seid=1521068	64.8106	-143.781	1609	0.4-0.9 km SE of headwater lake of Crescent Creek	18	7	2001	PRESERVED_SPECIMEN	UAM	UAM:Mamm:58240	Heikki Henttonen
Marmota caligata	http://arctos.database.museum/guid/UAM:Mamm:58239?seid=420607	64.8106	-143.781	1609	0.4-0.9 km SE of headwater lake of Crescent Creek	18	7	2001	PRESERVED_SPECIMEN	UAM	UAM:Mamm:58239	Heikki Henttonen
Marmota caligata	http://arctos.database.museum/guid/UAM:Mamm:331?seid=18925	65.5	-145.5	1041	Eagle Summit	26	6	1952	PRESERVED_SPECIMEN	UAM	UAM:Mamm:331	unknown
Marmota caligata	http://arctos.database.museum/guid/UAM:Mamm:1780?seid=44621	63.75	-142.167	1041	Mt Fairplay	14	7	1951	PRESERVED_SPECIMEN	UAM	UAM:Mamm:1780	unknown
Marmota caligata	http://arctos.database.museum/guid/UAM:Mamm:117982?seid=1998349	64.7879	-141.718	5	Mount Eldridge, at the head of Excelsior Creek, south fork	1	8	2011	PRESERVED_SPECIMEN	UAM	UAM:Mamm:117982	Nicholas J. Kerhoulas
Marmota caligata	http://arctos.database.museum/guid/UAM:Mamm:117981?seid=1998348	64.7809	-141.723	5	Mount Eldridge	15	8	2011	PRESERVED_SPECIMEN	UAM	UAM:Mamm:117981	Nicholas J. Kerhoulas
Marmota caligata	http://arctos.database.museum/guid/UAM:Mamm:117984?seid=1998351	64.7723	-141.754	3	Mount Eldridge	15	8	2011	PRESERVED_SPECIMEN	UAM	UAM:Mamm:117984	Link E. Olson
Marmota caligata	http://arctos.database.museum/guid/UAM:Mamm:117983?seid=1998350	64.7745	-141.749	3	Mount Eldridge	15	8	2011	PRESERVED_SPECIMEN	UAM	UAM:Mamm:117983	Link E. Olson
Marmota caligata	http://arctos.database.museum/guid/UAM:Mamm:117980?seid=1998347	64.7924	-141.729	3	Mount Eldridge, at the head of Excelsior Creek, south fork	6	8	2011	PRESERVED_SPECIMEN	UAM	UAM:Mamm:117980	Nicholas J. Kerhoulas
Marmota caligata	http://arctos.database.museum/guid/UAM:Mamm:117979?seid=1998345	64.7938	-141.73	4	Mount Eldridge, at the head of Excelsior Creek, south fork	12	8	2011	PRESERVED_SPECIMEN	UAM	UAM:Mamm:117979	Nicholas J. Kerhoulas
Marmota caligata	http://arctos.database.museum/guid/UAM:Mamm:117978?seid=1998343	64.7699	-141.753	3	Mount Eldridge	17	8	2011	PRESERVED_SPECIMEN	UAM	UAM:Mamm:117978	Nicholas J. Kerhoulas
Marmota caligata	http://arctos.database.museum/guid/UAM:Mamm:117977?seid=1998341	64.792	-141.731	3	Mt. Eldridge, at the head of Excelsior Creek	1	8	2011	PRESERVED_SPECIMEN	UAM	UAM:Mamm:117977	Link E. Olson
Marmota caligata	http://arctos.database.museum/guid/UAM:Mamm:114146?seid=1864917	65.4917	-145.39	61	Eagle Summit, Steese Highway	29	7	2012	PRESERVED_SPECIMEN	UAM	UAM:Mamm:114146	Jack J. Withrow
Marmota caligata	http://arctos.database.museum/guid/UAM:Mamm:11226?seid=1837520	65.4824	-145.391	10000	Eagle Summit	16	7	1976	PRESERVED_SPECIMEN	UAM	UAM:Mamm:11226	unknown
Marmota caligata	http://arctos.database.museum/guid/UAM:Mamm:111565?seid=1409607	65.4854	-145.4	100	Steese Highway at Eagle Summit	31	5	2011	PRESERVED_SPECIMEN	UAM	UAM:Mamm:111565	Link E. Olson
Marmota caligata	http://arctos.database.museum/guid/UAM:Mamm:106200?seid=873847	65.4938	-145.384	6	Eagle Summit	22	7	2010	PRESERVED_SPECIMEN	UAM	UAM:Mamm:106200	Nicholas J. Kerhoulas
Marmota monax	https://www.inaturalist.org/observations/45424432	64.9159	-147.62	24158		9	5	2020	HUMAN_OBSERVATION	iNaturalist	45424432	robertweeden
Marmota monax	https://www.inaturalist.org/observations/30875359	64.5568	-148.469	316808		23	7	2017	HUMAN_OBSERVATION	iNaturalist	30875359	marknelson80
Marmota monax	http://arctos.database.museum/guid/MSB:Mamm:298327?seid=3608827	64.8232	-147.976	402	Chena Ridge Road, mile 4, near Fairbanks	2	7	1972	PRESERVED_SPECIMEN	MSB	MSB:Mamm:298327	Robert L. Rausch
Marmota monax	http://arctos.database.museum/guid/UAM:Mamm:127682?seid=3137415	65.124	-147.5	5000	30 mile Steese Hwy	17	6	2015	PRESERVED_SPECIMEN	UAM	UAM:Mamm:127682	Catherine E. Rubin
Marmota monax	http://arctos.database.museum/guid/UAM:Mamm:127679?seid=3137412	65.1826	-148.04	5	Elliot Hwy, near Wickersham Dome	4	6	2015	PRESERVED_SPECIMEN	UAM	UAM:Mamm:127679	Aren M. Gunderson
Marmota monax	http://arctos.database.museum/guid/UAMObs:Mamm:218?seid=2584509	65.0223	-147.477	100	Steese Highway, 10.3 km NE Fox, Alaska along road	18	5	2014	HUMAN_OBSERVATION	UAM	UAMObs:Mamm:218	Link E. Olson
Marmota monax	http://arctos.database.museum/guid/UAM:Mamm:83196?seid=598895	64.9	-147.383	1041	Old Chena Hot Springs Road	10	6	1992	PRESERVED_SPECIMEN	UAM	UAM:Mamm:83196	unknown
Marmota monax	http://arctos.database.museum/guid/UAM:Mamm:66408?seid=309382	64.9521	-148.356	5000	Murphy Dome Road	1	9	2001	PRESERVED_SPECIMEN	UAM	UAM:Mamm:66408	Kristian R. Larson
Marmota monax	http://arctos.database.museum/guid/UAM:Mamm:54601?seid=184419	64.8667	-147.95	2000	10 km NW of Fairbanks	22	5	1998	PRESERVED_SPECIMEN	UAM	UAM:Mamm:54601	unknown
Marmota monax	http://arctos.database.museum/guid/UAM:Mamm:52182?seid=1422059	64.8547	-147.817	0	University of Alaska Fairbanks campus	9	5	1999	PRESERVED_SPECIMEN	UAM	UAM:Mamm:52182	unknown
Marmota monax	http://arctos.database.museum/guid/UAM:Mamm:4961?seid=1163344	64.8333	-147.833	1041		14	7	1962	PRESERVED_SPECIMEN	UAM	UAM:Mamm:4961	unknown
Marmota monax	http://arctos.database.museum/guid/UAM:Mamm:47264?seid=1263028	64.8458	-147.721	0	Parks Highway at Cripple Creek Road	15	6	1997	PRESERVED_SPECIMEN	UAM	UAM:Mamm:47264	unknown
Marmota monax	http://arctos.database.museum/guid/UAM:Mamm:47263?seid=1364666	64.8458	-147.721	0	Rosy Creek Road, Marmot Hill	6	8	1996	PRESERVED_SPECIMEN	UAM	UAM:Mamm:47263	unknown
Marmota monax	http://arctos.database.museum/guid/UAM:Mamm:47262?seid=1570177	64.8458	-147.721	0	Fort Wainwright	20	7	1994	PRESERVED_SPECIMEN	UAM	UAM:Mamm:47262	unknown
Marmota monax	http://arctos.database.museum/guid/UAM:Mamm:4096?seid=1134641	64.8333	-147.833	1041	University of Alaska Greenhouse	5	9	1955	PRESERVED_SPECIMEN	UAM	UAM:Mamm:4096	unknown
Marmota monax	http://arctos.database.museum/guid/UAM:Mamm:22882?seid=798283	64.9018	-147.783	402	Fairbanks, 1.25 mi Grenac Road	13	7	1993	PRESERVED_SPECIMEN	UAM	UAM:Mamm:22882	Gordon H. Jarrell
Marmota monax	http://arctos.database.museum/guid/UAM:Mamm:22881?seid=370918	64.9018	-147.783	402	Fairbanks, 1.25 mi Grenac Road	13	7	1993	PRESERVED_SPECIMEN	UAM	UAM:Mamm:22881	Gordon H. Jarrell
Marmota monax	http://arctos.database.museum/guid/UAM:Mamm:22880?seid=1141859	64.9018	-147.783	402	Fairbanks, 1.25 mi Grenac Road	13	7	1993	PRESERVED_SPECIMEN	UAM	UAM:Mamm:22880	Gordon H. Jarrell
Marmota monax	http://arctos.database.museum/guid/UAM:Mamm:22879?seid=606497	64.9018	-147.783	402	Fairbanks, 1.25 mi Grenac Road	13	7	1993	PRESERVED_SPECIMEN	UAM	UAM:Mamm:22879	Gordon H. Jarrell
Marmota monax	http://arctos.database.museum/guid/UAM:Mamm:22417?seid=750368	64.85	-147.85	1041	AFES Experimental Farm	23	7	1991	PRESERVED_SPECIMEN	UAM	UAM:Mamm:22417	unknown
Marmota monax	http://arctos.database.museum/guid/UAM:Mamm:22083?seid=1350148	64.8596	-147.885	805	Ester crossing, at junction of Sheep Creek road and the Parks Highway	14	7	1991	PRESERVED_SPECIMEN	UAM	UAM:Mamm:22083	unknown
Marmota monax	http://arctos.database.museum/guid/UAM:Mamm:15996?seid=1599683	64.8704	-147.736	2000	Creamer's Field, Fairbanks	23	6	1985	PRESERVED_SPECIMEN	UAM	UAM:Mamm:15996	unknown
Marmota monax	http://arctos.database.museum/guid/UAM:Mamm:15995?seid=1485002	64.8704	-147.736	2000	Creamer's Field, Fairbanks	23	6	1985	PRESERVED_SPECIMEN	UAM	UAM:Mamm:15995	unknown
Marmota monax	http://arctos.database.museum/guid/UAM:Mamm:15997?seid=85438	64.8704	-147.736	2000	Creamer's Field, Fairbanks	23	6	1985	PRESERVED_SPECIMEN	UAM	UAM:Mamm:15997	unknown
Marmota monax	http://arctos.database.museum/guid/UAM:Mamm:14828?seid=1178732	64.7833	-148.317	1041	vicinity of Ohio Creek on Standard Creek Road	16	10	1979	PRESERVED_SPECIMEN	UAM	UAM:Mamm:14828	unknown
Marmota monax	http://arctos.database.museum/guid/UAM:Mamm:119013?seid=2071793	64.8685	-147.826	1000	Near Ballaine Lake, 8 mi. Farmer's Loop Road, Fairbanks Quad, Alaska, USA	19	6	2010	PRESERVED_SPECIMEN	UAM	UAM:Mamm:119013	Kyle K. Campbell
Marmota monax	http://arctos.database.museum/guid/UAM:Mamm:117902?seid=1998146	64.8322	-148.032	0	3815 Old Nenana highway (Blind Moses Rd), Ester, Alaska, USA	31	7	2013	PRESERVED_SPECIMEN	UAM	UAM:Mamm:117902	Aren M. Gunderson
Marmota monax	http://arctos.database.museum/guid/UAM:Mamm:114144?seid=1864914	64.8557	-147.814	500	University of Alaska Fairbanks, College Road	1	5	2012	PRESERVED_SPECIMEN	UAM	UAM:Mamm:114144	Kathryn M. Everson
Marmota monax	http://arctos.database.museum/guid/UAM:Mamm:113963?seid=1851304	64.9652	-147.598	30	Fox, AK	29	7	2012	PRESERVED_SPECIMEN	UAM	UAM:Mamm:113963	Jack J. Withrow
Marmota monax	http://arctos.database.museum/guid/UAM:Mamm:111952?seid=578784	64.8869	-147.92	10	Parks Highway, 1.4 miles from Sheep Creek	11	8	2008	PRESERVED_SPECIMEN	UAM	UAM:Mamm:111952	Kyle K. Campbell
Marmota monax	urn:catalog:PSM:Mammal:Mammal-27504	64.8332	-147.954	4891	Chena Ridge	14	7	1972	PRESERVED_SPECIMEN	PSM	Mammal-27504
Marmota monax	urn:catalog:PSM:Mammal:Mammal-27503	64.8332	-147.954	4891	Chena Ridge, S end	9	7	1972	PRESERVED_SPECIMEN	PSM	Mammal-27503
Microtus longicaudus	http://arctos.database.museum/guid/MVZ:Mamm:8651?seid=78524	54.9557	-133.061	40784	Dall Island, Alexander Archipelago	5	6	1909	PRESERVED_SPECIMEN	MVZ	MVZ:Mamm:8651	Museum of Vertebrate Zoology, University of California, Berkeley
Microtus longicaudus	http://arctos.database.museum/guid/MSB:Mamm:275349?seid=2542659	55.4175	-131.575	10	about 3 air km (by air) NE of Ketchikan and 1.5 km SE of John Mountain	10	7	2013	PRESERVED_SPECIMEN	MSB	MSB:Mamm:275349	Bryan S. McLean
Microtus longicaudus	http://arctos.database.museum/guid/MSB:Mamm:275340?seid=2542650	55.4166	-131.577	10	about 3 air km (by air) NE of Ketchikan and 1.5 km SE of John Mountain	7	7	2013	PRESERVED_SPECIMEN	MSB	MSB:Mamm:275340	Bryan S. McLean
Microtus longicaudus	http://arctos.database.museum/guid/MSB:Mamm:193490?seid=976092	55.9091	-130.023	50	Hyder; edge of estuarine flats near town	30	5	2008	PRESERVED_SPECIMEN	MSB	MSB:Mamm:193490	Stephen O. MacDonald
Microtus longicaudus	http://arctos.database.museum/guid/MSB:Mamm:193468?seid=890212	55.9091	-130.023	50	Hyder; edge of estuarine flats near town	30	5	2008	PRESERVED_SPECIMEN	MSB	MSB:Mamm:193468	Stephen O. MacDonald
Microtus longicaudus	http://arctos.database.museum/guid/MSB:Mamm:149062?seid=77158	55.1105	-131.372	1000	Anette Island, Crab Bay	22	7	2005	PRESERVED_SPECIMEN	MSB	MSB:Mamm:149062	Stephen O. MacDonald
Microtus longicaudus	http://arctos.database.museum/guid/UAM:Mamm:97276?seid=627191	55.3435	-131.5	100	South Tongass Highway	31	10	2003	PRESERVED_SPECIMEN	UAM	UAM:Mamm:97276	Mammalogy Class
Microtus longicaudus	http://arctos.database.museum/guid/UAM:Mamm:97272?seid=356062	55.3435	-131.5	100	South Tongass Highway	31	10	2003	PRESERVED_SPECIMEN	UAM	UAM:Mamm:97272	Mammalogy Class
Microtus longicaudus	http://arctos.database.museum/guid/UAM:Mamm:97289?seid=105291	55.3435	-131.5	100	South Tongass Highway	30	10	2003	PRESERVED_SPECIMEN	UAM	UAM:Mamm:97289	Mammalogy Class
Microtus longicaudus	http://arctos.database.museum/guid/UAM:Mamm:97288?seid=1224948	55.3435	-131.5	100	South Tongass Highway	30	10	2003	PRESERVED_SPECIMEN	UAM	UAM:Mamm:97288	Aren M. Gunderson
Microtus longicaudus	http://arctos.database.museum/guid/UAM:Mamm:97280?seid=70030	55.4488	-131.5	100	Talbot Lake	21	8	2003	PRESERVED_SPECIMEN	UAM	UAM:Mamm:97280	Anna K. Ferry
Microtus longicaudus	http://arctos.database.museum/guid/UAM:Mamm:76199?seid=630164	55.0833	-131.233	1041	Customhouse Cove	10	7	1993	PRESERVED_SPECIMEN	UAM	UAM:Mamm:76199	unknown
Microtus longicaudus	http://arctos.database.museum/guid/UAM:Mamm:76198?seid=1358834	55.0833	-131.233	1041	Customhouse Cove	10	7	1993	PRESERVED_SPECIMEN	UAM	UAM:Mamm:76198	unknown
Microtus longicaudus	http://arctos.database.museum/guid/UAM:Mamm:76197?seid=73989	55.0833	-131.233	1041	Customhouse Cove	10	7	1993	PRESERVED_SPECIMEN	UAM	UAM:Mamm:76197	unknown
Microtus longicaudus	http://arctos.database.museum/guid/UAM:Mamm:76196?seid=187693	55.0833	-131.233	1041	Customhouse Cove	10	7	1993	PRESERVED_SPECIMEN	UAM	UAM:Mamm:76196	unknown
Microtus longicaudus	http://arctos.database.museum/guid/UAM:Mamm:76195?seid=1731444	55.0833	-131.233	1041	Customhouse Cove	10	7	1993	PRESERVED_SPECIMEN	UAM	UAM:Mamm:76195	unknown
Microtus longicaudus	http://arctos.database.museum/guid/UAM:Mamm:70504?seid=1341038	55.55	-130.85	1041	Ketchikan	10	8	1998	PRESERVED_SPECIMEN	UAM	UAM:Mamm:70504	Stephen O. MacDonald
Microtus longicaudus	http://arctos.database.museum/guid/UAM:Mamm:70500?seid=1303898	55.5333	-130.85	1041		10	8	1998	PRESERVED_SPECIMEN	UAM	UAM:Mamm:70500	Stephen O. MacDonald
Microtus longicaudus	http://arctos.database.museum/guid/UAM:Mamm:70267?seid=532366	54.9433	-130.335	402	Gwent Cove, Hidden Inlet, Pearse Canal	18	8	1998	PRESERVED_SPECIMEN	UAM	UAM:Mamm:70267	Stephen O. MacDonald
Microtus longicaudus	http://arctos.database.museum/guid/UAM:Mamm:70243?seid=1442316	54.8883	-132.366	0	Klinkwan village site	12	8	1998	PRESERVED_SPECIMEN	UAM	UAM:Mamm:70243	Aren M. Gunderson
Microtus longicaudus	http://arctos.database.museum/guid/UAM:Mamm:67575?seid=1463023	56	-130	3615	Hyder, Salmon River valley, top of Titan Trail	19	9	1996	PRESERVED_SPECIMEN	UAM	UAM:Mamm:67575	Bruce J. Hayward
Microtus longicaudus	http://arctos.database.museum/guid/UAM:Mamm:67197?seid=792571	55.2639	-132.002	3615		10	7	1996	PRESERVED_SPECIMEN	UAM	UAM:Mamm:67197	Brandy K. Jacobsen
Microtus longicaudus	http://arctos.database.museum/guid/UAM:Mamm:67196?seid=1300627	55.2639	-132.002	3615		10	7	1996	PRESERVED_SPECIMEN	UAM	UAM:Mamm:67196	Brandy K. Jacobsen
Microtus longicaudus	http://arctos.database.museum/guid/UAM:Mamm:52713?seid=870616	56.0269	-130.071	0		1	8	1995	PRESERVED_SPECIMEN	UAM	UAM:Mamm:52713	unknown
Microtus longicaudus	http://arctos.database.museum/guid/UAM:Mamm:52308?seid=1570089	56.0269	-130.071	0	Salmon River mouth of Texas Creek	31	7	1995	PRESERVED_SPECIMEN	UAM	UAM:Mamm:52308	unknown
Microtus longicaudus	http://arctos.database.museum/guid/UAM:Mamm:49660?seid=65527	54.8069	-132.769	0	Pond Bay	8	8	1998	PRESERVED_SPECIMEN	UAM	UAM:Mamm:49660	unknown
Microtus longicaudus	http://arctos.database.museum/guid/UAM:Mamm:49658?seid=1816257	54.8069	-132.769	0	Pond Bay	9	8	1998	PRESERVED_SPECIMEN	UAM	UAM:Mamm:49658	unknown
Microtus longicaudus	http://arctos.database.museum/guid/UAM:Mamm:48474?seid=931532	56.0269	-130.071	0		31	7	1995	PRESERVED_SPECIMEN	UAM	UAM:Mamm:48474	unknown
Microtus longicaudus	http://arctos.database.museum/guid/UAM:Mamm:48473?seid=1740857	56.0269	-130.071	0		31	7	1995	PRESERVED_SPECIMEN	UAM	UAM:Mamm:48473	unknown
Microtus longicaudus	http://arctos.database.museum/guid/UAM:Mamm:48442?seid=1669049	56.0269	-130.071	0		31	7	1995	PRESERVED_SPECIMEN	UAM	UAM:Mamm:48442	unknown
Microtus longicaudus	http://arctos.database.museum/guid/UAM:Mamm:48440?seid=1146387	56.0269	-130.071	0		31	7	1995	PRESERVED_SPECIMEN	UAM	UAM:Mamm:48440	unknown
Microtus longicaudus	http://arctos.database.museum/guid/UAM:Mamm:48441?seid=731977	56.0269	-130.071	0		31	7	1995	PRESERVED_SPECIMEN	UAM	UAM:Mamm:48441	unknown
Microtus longicaudus	http://arctos.database.museum/guid/UAM:Mamm:48439?seid=625362	56.0269	-130.071	0		31	7	1995	PRESERVED_SPECIMEN	UAM	UAM:Mamm:48439	unknown
Microtus longicaudus	http://arctos.database.museum/guid/UAM:Mamm:48438?seid=539312	56.0269	-130.071	0		31	7	1995	PRESERVED_SPECIMEN	UAM	UAM:Mamm:48438	unknown
Microtus longicaudus	http://arctos.database.museum/guid/UAM:Mamm:44977?seid=1480442	54.9722	-131.339	0		8	6	1997	PRESERVED_SPECIMEN	UAM	UAM:Mamm:44977	unknown
Microtus longicaudus	http://arctos.database.museum/guid/UAM:Mamm:43225?seid=213951	54.7442	-132.771	0	no specific locality recorded	1	7	1996	PRESERVED_SPECIMEN	UAM	UAM:Mamm:43225	unknown
Microtus longicaudus	http://arctos.database.museum/guid/UAM:Mamm:42378?seid=1200826	55	-131.967	2000	Polk Inlet Road	7	7	1996	PRESERVED_SPECIMEN	UAM	UAM:Mamm:42378	unknown
Microtus longicaudus	http://arctos.database.museum/guid/UAM:Mamm:42372?seid=699082	54.7442	-132.771	0	no specific locality recorded	1	7	1996	PRESERVED_SPECIMEN	UAM	UAM:Mamm:42372	unknown
Microtus longicaudus	http://arctos.database.museum/guid/UAM:Mamm:41787?seid=780950	55.2167	-131.429	0	Tongass National Forest	1	12	1992	PRESERVED_SPECIMEN	UAM	UAM:Mamm:41787	unknown
Microtus longicaudus	http://arctos.database.museum/guid/UAM:Mamm:41765?seid=145747	54.9433	-130.335	402	Gwent Cove, Hidden Inlet, Pearse Canal	1	6	1994	PRESERVED_SPECIMEN	UAM	UAM:Mamm:41765	unknown
Microtus longicaudus	http://arctos.database.museum/guid/UAM:Mamm:34296?seid=617959	54.6888	-132.542	3219	North Thorne Bay	21	10	1994	PRESERVED_SPECIMEN	UAM	UAM:Mamm:34296	unknown
Microtus longicaudus	http://arctos.database.museum/guid/UAM:Mamm:34286?seid=117331	54.9433	-130.335	402	Gwent Cove, Hidden Inlet, Pearse Canal	15	8	1994	PRESERVED_SPECIMEN	UAM	UAM:Mamm:34286	unknown
Microtus longicaudus	http://arctos.database.museum/guid/UAM:Mamm:34285?seid=133326	54.9433	-130.335	402	Gwent Cove, Hidden Inlet, Pearse Canal	14	8	1994	PRESERVED_SPECIMEN	UAM	UAM:Mamm:34285	unknown
Microtus longicaudus	http://arctos.database.museum/guid/UAM:Mamm:34284?seid=673307	54.9433	-130.335	402	Gwent Cove, Hidden Inlet, Pearse Canal	12	8	1994	PRESERVED_SPECIMEN	UAM	UAM:Mamm:34284	unknown
Microtus longicaudus	http://arctos.database.museum/guid/UAM:Mamm:31911?seid=972494	55.0833	-131.233	1041	Customhouse Cove	10	7	1993	PRESERVED_SPECIMEN	UAM	UAM:Mamm:31911	unknown
Microtus longicaudus	http://arctos.database.museum/guid/UAM:Mamm:31297?seid=1476603	55.0833	-131.233	2000	Customhouse Cove	10	7	1993	PRESERVED_SPECIMEN	UAM	UAM:Mamm:31297	unknown
Microtus longicaudus	http://arctos.database.museum/guid/UAM:Mamm:30720?seid=1304010	55.3419	-131.648	5000	Tongass Ave, Ketchikan	1	6	1993	PRESERVED_SPECIMEN	UAM	UAM:Mamm:30720	unknown
Microtus longicaudus	http://arctos.database.museum/guid/UAM:Mamm:30504?seid=809862	55.4125	-131.7	0	Ward Lake	25	6	1993	PRESERVED_SPECIMEN	UAM	UAM:Mamm:30504	unknown
Microtus longicaudus	http://arctos.database.museum/guid/UAM:Mamm:30503?seid=119639	55.0833	-131.233	2000	Customhouse Cove	10	7	1993	PRESERVED_SPECIMEN	UAM	UAM:Mamm:30503	unknown
Microtus longicaudus	http://arctos.database.museum/guid/UAM:Mamm:30502?seid=212216	55.0833	-131.233	2000	Customhouse Cove	10	7	1993	PRESERVED_SPECIMEN	UAM	UAM:Mamm:30502	unknown
Microtus longicaudus	http://arctos.database.museum/guid/UAM:Mamm:30501?seid=362255	55.0833	-131.233	2000	Customhouse Cove	10	7	1993	PRESERVED_SPECIMEN	UAM	UAM:Mamm:30501	unknown
Microtus longicaudus	http://arctos.database.museum/guid/UAM:Mamm:30500?seid=197938	55.0833	-131.233	2000	Customhouse Cove	10	7	1993	PRESERVED_SPECIMEN	UAM	UAM:Mamm:30500	unknown
Microtus longicaudus	http://arctos.database.museum/guid/UAM:Mamm:23728?seid=1207753	54.8	-132.85	1041	Essowah Lakes	17	7	1993	PRESERVED_SPECIMEN	UAM	UAM:Mamm:23728	unknown
Microtus longicaudus	http://arctos.database.museum/guid/UAM:Mamm:23727?seid=1644041	54.7667	-132.183	1041	Nichols Lake	16	7	1993	PRESERVED_SPECIMEN	UAM	UAM:Mamm:23727	unknown
Microtus longicaudus	http://arctos.database.museum/guid/UAM:Mamm:23726?seid=436196	54.7667	-132.183	1041	Nichols Lake	16	7	1993	PRESERVED_SPECIMEN	UAM	UAM:Mamm:23726	unknown
Microtus longicaudus	http://arctos.database.museum/guid/UAM:Mamm:23725?seid=992839	54.7667	-132.183	1041	Nichols Lake	16	7	1993	PRESERVED_SPECIMEN	UAM	UAM:Mamm:23725	unknown
Microtus longicaudus	http://arctos.database.museum/guid/UAM:Mamm:23455?seid=936471	55.5	-131	3615	Ella Creek	15	7	1993	PRESERVED_SPECIMEN	UAM	UAM:Mamm:23455	unknown
Microtus longicaudus	http://arctos.database.museum/guid/UAM:Mamm:23435?seid=722215	55.0833	-131.233	1041	Customhouse Cove	10	7	1993	PRESERVED_SPECIMEN	UAM	UAM:Mamm:23435	unknown
Microtus longicaudus	http://arctos.database.museum/guid/UAM:Mamm:23434?seid=408937	55.0833	-131.233	1041	Customhouse Cove	10	7	1993	PRESERVED_SPECIMEN	UAM	UAM:Mamm:23434	unknown
Microtus longicaudus	http://arctos.database.museum/guid/UAM:Mamm:117409?seid=1992137	65.412	-145.992	0	12-Mi Summit Steese Mtn. Rec. Area USA, AK Circle Quad	29	7	2011	PRESERVED_SPECIMEN	UAM	UAM:Mamm:117409	Dave Keiter
Microtus longicaudus	http://arctos.database.museum/guid/UAM:Mamm:117411?seid=1992139	65.4117	-145.991	0	12-Mi Summit Steese Mtn. Rec. Area USA, AK Circle Quad	30	7	2011	PRESERVED_SPECIMEN	UAM	UAM:Mamm:117411	Andrew Baltensperger
Microtus longicaudus	http://arctos.database.museum/guid/UAM:Mamm:117338?seid=1992066	65.4114	-145.997	0	12-Mi Summit	1	8	2011	PRESERVED_SPECIMEN	UAM	UAM:Mamm:117338	Andrew Baltensperger
Microtus longicaudus	http://arctos.database.museum/guid/UAM:Mamm:115728?seid=1943629	65.4114	-145.997	402	12 Mile Summit	1	8	2011	PRESERVED_SPECIMEN	UAM	UAM:Mamm:115728	Kyndall Hildebrandt
Microtus longicaudus	http://arctos.database.museum/guid/UAM:Mamm:102485?seid=890108	63.0683	-146.228	5	30 mi Denali Hwy, on talus on 1/4 mi S. side of road	12	7	2007	PRESERVED_SPECIMEN	UAM	UAM:Mamm:102485	Elizabeth L. Miller
Microtus longicaudus	urn:catalog:CAS:MAM:22479	55.9459	-130.025	4389	2 miles north of Hyder Swamp	7	6	1983	PRESERVED_SPECIMEN	CAS	22479
Microtus longicaudus	urn:catalog:CAS:MAM:9367	54.9467	-132.951	2321	Rose Inlet	6	7	1947	PRESERVED_SPECIMEN	CAS	9367
Microtus miurus	2064624340	59.78	-139.97	0		0	0	1985	HUMAN_OBSERVATION	BISON
Microtus miurus	2064624341	59.78	-139.97	0		0	0	1985	HUMAN_OBSERVATION	BISON
Microtus miurus	http://arctos.database.museum/guid/UAM:Mamm:139179?seid=4380788	64.5584	-165.354	0	Nome	4	6	2019	PRESERVED_SPECIMEN	UAM	UAM:Mamm:139179	Brittany C. Bowling
Microtus miurus	http://arctos.database.museum/guid/UAM:Mamm:139192?seid=4380801	64.5584	-165.354	0	Nome	3	6	2019	PRESERVED_SPECIMEN	UAM	UAM:Mamm:139192	Aren M. Gunderson
Microtus miurus	http://arctos.database.museum/guid/UAM:Mamm:139174?seid=4380783	64.5584	-165.354	0	Nome	3	6	2019	PRESERVED_SPECIMEN	UAM	UAM:Mamm:139174	Aren M. Gunderson
Microtus miurus	http://arctos.database.museum/guid/UAM:Mamm:139175?seid=4380784	64.5584	-165.354	0	Nome	3	6	2019	PRESERVED_SPECIMEN	UAM	UAM:Mamm:139175	Aren M. Gunderson
Microtus miurus	http://arctos.database.museum/guid/MSB:Mamm:305776?seid=3934762	70.4305	-150.671	0	Colville area	1	7	2015	PRESERVED_SPECIMEN	MSB	MSB:Mamm:305776	Andrew G. Hope
Microtus miurus	http://arctos.database.museum/guid/MSB:Mamm:305796?seid=3934782	70.427	-150.667	0	Colville area	29	6	2015	PRESERVED_SPECIMEN	MSB	MSB:Mamm:305796	Andrew G. Hope
Microtus miurus	http://arctos.database.museum/guid/MSB:Mamm:305750?seid=3934736	70.4032	-150.677	0	Colville area	29	6	2014	PRESERVED_SPECIMEN	MSB	MSB:Mamm:305750	Andrew G. Hope
Microtus miurus	http://arctos.database.museum/guid/MSB:Mamm:305782?seid=3934768	70.4369	-150.677	0	Colville area	6	7	2015	PRESERVED_SPECIMEN	MSB	MSB:Mamm:305782	Andrew G. Hope
Microtus miurus	http://arctos.database.museum/guid/MSB:Mamm:305807?seid=3934793	70.4295	-150.67	0	Colville area	29	6	2015	PRESERVED_SPECIMEN	MSB	MSB:Mamm:305807	Andrew G. Hope
Microtus miurus	http://arctos.database.museum/guid/MSB:Mamm:296908?seid=3529753	69.894	-146.372	5	Canning River, 20 miles S of Point Thomson	29	7	2015	PRESERVED_SPECIMEN	MSB	MSB:Mamm:296908	Andrew G. Hope
Microtus miurus	http://arctos.database.museum/guid/MSB:Mamm:296926?seid=3529772	69.8936	-146.372	5	Canning River, 20 miles S of Point Thomson	29	7	2015	PRESERVED_SPECIMEN	MSB	MSB:Mamm:296926	Andrew G. Hope
Microtus miurus	http://arctos.database.museum/guid/MSB:Mamm:296903?seid=3529748	69.8935	-146.372	5	Canning River, 20 miles S of Point Thomson	29	7	2015	PRESERVED_SPECIMEN	MSB	MSB:Mamm:296903	Andrew G. Hope
Microtus miurus	http://arctos.database.museum/guid/MSB:Mamm:296927?seid=3529773	69.8943	-146.372	5	Canning River, 20 miles S of Point Thomson	29	7	2015	PRESERVED_SPECIMEN	MSB	MSB:Mamm:296927	Andrew G. Hope
Microtus miurus	http://arctos.database.museum/guid/MSB:Mamm:296899?seid=3529744	69.8937	-146.372	5	Canning River, 20 miles S of Point Thomson	29	7	2015	PRESERVED_SPECIMEN	MSB	MSB:Mamm:296899	Andrew G. Hope
Microtus miurus	http://arctos.database.museum/guid/MSB:Mamm:296898?seid=3529743	69.8935	-146.372	5	Canning River, 20 miles S of Point Thomson	29	7	2015	PRESERVED_SPECIMEN	MSB	MSB:Mamm:296898	Andrew G. Hope
Microtus miurus	http://arctos.database.museum/guid/MSB:Mamm:296907?seid=3529752	69.894	-146.372	5	Canning River, 20 miles S of Point Thomson	29	7	2015	PRESERVED_SPECIMEN	MSB	MSB:Mamm:296907	Andrew G. Hope
Microtus miurus	http://arctos.database.museum/guid/MSB:Mamm:296894?seid=3529739	69.8948	-146.372	5	Canning River, 20 miles S of Point Thomson	29	7	2015	PRESERVED_SPECIMEN	MSB	MSB:Mamm:296894	Andrew G. Hope
Microtus miurus	http://arctos.database.museum/guid/MSB:Mamm:296896?seid=3529741	69.8941	-146.372	5	Canning River, 20 miles S of Point Thomson	29	7	2015	PRESERVED_SPECIMEN	MSB	MSB:Mamm:296896	Andrew G. Hope
Microtus miurus	http://arctos.database.museum/guid/MSB:Mamm:296893?seid=3529738	69.8948	-146.372	5	Canning River, 20 miles S of Point Thomson	29	7	2015	PRESERVED_SPECIMEN	MSB	MSB:Mamm:296893	Andrew G. Hope
Microtus miurus	http://arctos.database.museum/guid/MSB:Mamm:296902?seid=3529747	69.8937	-146.372	5	Canning River, 20 miles S of Point Thomson	29	7	2015	PRESERVED_SPECIMEN	MSB	MSB:Mamm:296902	Andrew G. Hope
Microtus miurus	http://arctos.database.museum/guid/MSB:Mamm:296905?seid=3529750	69.8942	-146.372	5	Canning River, 20 miles S of Point Thomson	29	7	2015	PRESERVED_SPECIMEN	MSB	MSB:Mamm:296905	Andrew G. Hope
Microtus miurus	http://arctos.database.museum/guid/MSB:Mamm:296895?seid=3529740	69.8942	-146.372	5	Canning River, 20 miles S of Point Thomson	29	7	2015	PRESERVED_SPECIMEN	MSB	MSB:Mamm:296895	Andrew G. Hope
Microtus miurus	http://arctos.database.museum/guid/MSB:Mamm:296900?seid=3529745	69.8937	-146.372	5	Canning River, 20 miles S of Point Thomson	29	7	2015	PRESERVED_SPECIMEN	MSB	MSB:Mamm:296900	Andrew G. Hope
Microtus miurus	http://arctos.database.museum/guid/MSB:Mamm:296762?seid=3526918	69.8963	-146.371	5	Canning River, 20 miles S of Point Thomson	25	7	2015	PRESERVED_SPECIMEN	MSB	MSB:Mamm:296762	Andrew G. Hope
Microtus miurus	http://arctos.database.museum/guid/MSB:Mamm:296750?seid=3526906	69.8946	-146.339	5	Canning River, 20 miles S of Point Thomson	25	7	2015	PRESERVED_SPECIMEN	MSB	MSB:Mamm:296750	Andrew G. Hope
Microtus miurus	http://arctos.database.museum/guid/MSB:Mamm:296897?seid=3529742	69.8938	-146.372	5	Canning River, 20 miles S of Point Thomson	29	7	2015	PRESERVED_SPECIMEN	MSB	MSB:Mamm:296897	Andrew G. Hope
Microtus miurus	http://arctos.database.museum/guid/MSB:Mamm:296901?seid=3529746	69.8937	-146.372	5	Canning River, 20 miles S of Point Thomson	29	7	2015	PRESERVED_SPECIMEN	MSB	MSB:Mamm:296901	Andrew G. Hope
Microtus miurus	http://arctos.database.museum/guid/MSB:Mamm:296751?seid=3526907	69.9	-146.346	5	Canning River, 20 miles S of Point Thomson	25	7	2015	PRESERVED_SPECIMEN	MSB	MSB:Mamm:296751	Andrew G. Hope
Microtus miurus	http://arctos.database.museum/guid/MSB:Mamm:296747?seid=3526903	69.8963	-146.371	5	Canning River, 20 miles S of Point Thomson	25	7	2015	PRESERVED_SPECIMEN	MSB	MSB:Mamm:296747	Andrew G. Hope
Microtus miurus	http://arctos.database.museum/guid/MSB:Mamm:296763?seid=3526919	69.8996	-146.346	5	Canning River, 20 miles S of Point Thomson	25	7	2015	PRESERVED_SPECIMEN	MSB	MSB:Mamm:296763	Andrew G. Hope
Microtus miurus	http://arctos.database.museum/guid/MSB:Mamm:296761?seid=3526917	69.8963	-146.371	5	Canning River, 20 miles S of Point Thomson	25	7	2015	PRESERVED_SPECIMEN	MSB	MSB:Mamm:296761	Andrew G. Hope
Microtus miurus	http://arctos.database.museum/guid/MSB:Mamm:296753?seid=3526909	69.8946	-146.339	5	Canning River, 20 miles S of Point Thomson	25	7	2015	PRESERVED_SPECIMEN	MSB	MSB:Mamm:296753	Andrew G. Hope
Microtus miurus	http://arctos.database.museum/guid/MSB:Mamm:296746?seid=3526902	69.8964	-146.37	5	Canning River, 20 miles S of Point Thomson	25	7	2015	PRESERVED_SPECIMEN	MSB	MSB:Mamm:296746	Andrew G. Hope
Microtus miurus	http://arctos.database.museum/guid/MSB:Mamm:296752?seid=3526908	69.8947	-146.339	5	Canning River, 20 miles S of Point Thomson	25	7	2015	PRESERVED_SPECIMEN	MSB	MSB:Mamm:296752	Andrew G. Hope
Microtus miurus	http://n2t.net/ark:/65665/33049da03-5ab2-48cc-bd47-f696d5a93436	69.33	-141	0	International Boundary, 40 Mi (?) From Arctic Circle	5	8	1912	PRESERVED_SPECIMEN	USNM	175713
Microtus miurus	http://arctos.database.museum/guid/UAM:Mamm:132007?seid=3180964	64.5372	-165.413	40234	Anvil Mountain	26	8	1969	PRESERVED_SPECIMEN	UAM	UAM:Mamm:132007	John J. Burns
Microtus miurus	http://arctos.database.museum/guid/UAM:Mamm:132008?seid=3180965	64.5372	-165.413	40234	Anvil Mountain	27	8	1969	PRESERVED_SPECIMEN	UAM	UAM:Mamm:132008	John J. Burns
Microtus miurus	http://arctos.database.museum/guid/MVZ:Mamm:51253?seid=1771716	64.5004	-165.409	964	Nome	14	6	1931	PRESERVED_SPECIMEN	MVZ	MVZ:Mamm:51253	Museum of Vertebrate Zoology, University of California, Berkeley
Microtus miurus	http://arctos.database.museum/guid/MVZ:Mamm:187533?seid=1084657	68.7991	-164.276	2639	Pitmegea River, 12 mi SE Cape Sabine	24	7	1957	PRESERVED_SPECIMEN	MVZ	MVZ:Mamm:187533	Museum of Vertebrate Zoology, University of California, Berkeley
Microtus miurus	http://arctos.database.museum/guid/MVZ:Mamm:187524?seid=1241582	68.728	-164.036	31768	Pitmegea River, SE of Cape Sabine	20	7	1957	PRESERVED_SPECIMEN	MVZ	MVZ:Mamm:187524	Museum of Vertebrate Zoology, University of California, Berkeley
Microtus miurus	http://arctos.database.museum/guid/MVZ:Mamm:187519?seid=1477975	68.728	-164.036	31768	Pitmegea River, SE of Cape Sabine	20	7	1957	PRESERVED_SPECIMEN	MVZ	MVZ:Mamm:187519	Museum of Vertebrate Zoology, University of California, Berkeley
Microtus miurus	http://arctos.database.museum/guid/MVZ:Mamm:187535?seid=1456657	68.7991	-164.276	2639	Pitmegea River, 12 mi SE Cape Sabine	24	7	1957	PRESERVED_SPECIMEN	MVZ	MVZ:Mamm:187535	Museum of Vertebrate Zoology, University of California, Berkeley
Microtus miurus	http://arctos.database.museum/guid/MVZ:Mamm:187525?seid=1381002	68.728	-164.036	31768	Pitmegea River, SE of Cape Sabine	21	7	1957	PRESERVED_SPECIMEN	MVZ	MVZ:Mamm:187525	Museum of Vertebrate Zoology, University of California, Berkeley
Microtus miurus	http://arctos.database.museum/guid/MVZ:Mamm:187536?seid=527345	68.7991	-164.276	2639	Pitmegea River, 12 mi SE Cape Sabine	24	7	1957	PRESERVED_SPECIMEN	MVZ	MVZ:Mamm:187536	Museum of Vertebrate Zoology, University of California, Berkeley
Microtus miurus	http://arctos.database.museum/guid/MVZ:Mamm:187529?seid=1757363	68.728	-164.036	31768	Pitmegea River, SE of Cape Sabine	23	7	1957	PRESERVED_SPECIMEN	MVZ	MVZ:Mamm:187529	Museum of Vertebrate Zoology, University of California, Berkeley
Microtus miurus	http://arctos.database.museum/guid/MVZ:Mamm:187543?seid=915255	68.7705	-164.133	2639	Pitmegea River, 16 mi SE Cape Sabine	12	7	1958	PRESERVED_SPECIMEN	MVZ	MVZ:Mamm:187543	Museum of Vertebrate Zoology, University of California, Berkeley
Microtus miurus	http://arctos.database.museum/guid/MVZ:Mamm:187539?seid=860948	68.7705	-164.133	2639	Pitmegea River, 16 mi SE Cape Sabine	10	7	1958	PRESERVED_SPECIMEN	MVZ	MVZ:Mamm:187539	Museum of Vertebrate Zoology, University of California, Berkeley
Microtus miurus	http://arctos.database.museum/guid/MVZ:Mamm:187527?seid=1306167	68.728	-164.036	31768	Pitmegea River, SE of Cape Sabine	23	7	1957	PRESERVED_SPECIMEN	MVZ	MVZ:Mamm:187527	Museum of Vertebrate Zoology, University of California, Berkeley
Microtus miurus	http://arctos.database.museum/guid/MVZ:Mamm:187528?seid=769553	68.728	-164.036	31768	Pitmegea River, SE of Cape Sabine	23	7	1957	PRESERVED_SPECIMEN	MVZ	MVZ:Mamm:187528	Museum of Vertebrate Zoology, University of California, Berkeley
Microtus miurus	http://arctos.database.museum/guid/MVZ:Mamm:187521?seid=1299062	68.728	-164.036	31768	Pitmegea River, SE of Cape Sabine	20	7	1957	PRESERVED_SPECIMEN	MVZ	MVZ:Mamm:187521	Museum of Vertebrate Zoology, University of California, Berkeley
Microtus miurus	http://arctos.database.museum/guid/MVZ:Mamm:187510?seid=1536105	68.9135	-164.636	1030	Pitmegea River, Cape Sabine	19	8	1958	PRESERVED_SPECIMEN	MVZ	MVZ:Mamm:187510	Museum of Vertebrate Zoology, University of California, Berkeley
Microtus miurus	http://arctos.database.museum/guid/MVZ:Mamm:187541?seid=445574	68.7705	-164.133	2639	Pitmegea River, 16 mi SE Cape Sabine	11	7	1958	PRESERVED_SPECIMEN	MVZ	MVZ:Mamm:187541	Museum of Vertebrate Zoology, University of California, Berkeley
Microtus miurus	http://arctos.database.museum/guid/MVZ:Mamm:187531?seid=92768	68.7991	-164.276	2639	Pitmegea River, 12 mi SE Cape Sabine	24	7	1957	PRESERVED_SPECIMEN	MVZ	MVZ:Mamm:187531	Museum of Vertebrate Zoology, University of California, Berkeley
Microtus miurus	http://arctos.database.museum/guid/MVZ:Mamm:187522?seid=1170384	68.728	-164.036	31768	Pitmegea River, SE of Cape Sabine	20	7	1957	PRESERVED_SPECIMEN	MVZ	MVZ:Mamm:187522	Museum of Vertebrate Zoology, University of California, Berkeley
Microtus miurus	http://arctos.database.museum/guid/MVZ:Mamm:187538?seid=546590	68.7705	-164.133	2639	Pitmegea River, 16 mi SE Cape Sabine	10	7	1958	PRESERVED_SPECIMEN	MVZ	MVZ:Mamm:187538	Museum of Vertebrate Zoology, University of California, Berkeley
Microtus miurus	http://arctos.database.museum/guid/MVZ:Mamm:187542?seid=431437	68.7705	-164.133	2639	Pitmegea River, 16 mi SE Cape Sabine	12	7	1958	PRESERVED_SPECIMEN	MVZ	MVZ:Mamm:187542	Museum of Vertebrate Zoology, University of California, Berkeley
Microtus miurus	http://arctos.database.museum/guid/MVZ:Mamm:187515?seid=421142	68.9135	-164.636	1030	Pitmegea River, Cape Sabine	18	8	1958	PRESERVED_SPECIMEN	MVZ	MVZ:Mamm:187515	Museum of Vertebrate Zoology, University of California, Berkeley
Microtus miurus	http://arctos.database.museum/guid/MVZ:Mamm:187513?seid=499579	68.9135	-164.636	1030	Pitmegea River, Cape Sabine	18	8	1958	PRESERVED_SPECIMEN	MVZ	MVZ:Mamm:187513	Museum of Vertebrate Zoology, University of California, Berkeley
Microtus miurus	http://arctos.database.museum/guid/MVZ:Mamm:187526?seid=513144	68.728	-164.036	31768	Pitmegea River, SE of Cape Sabine	23	7	1957	PRESERVED_SPECIMEN	MVZ	MVZ:Mamm:187526	Museum of Vertebrate Zoology, University of California, Berkeley
Microtus miurus	http://arctos.database.museum/guid/MVZ:Mamm:187534?seid=1463812	68.7991	-164.276	2639	Pitmegea River, 12 mi SE Cape Sabine	24	7	1957	PRESERVED_SPECIMEN	MVZ	MVZ:Mamm:187534	Museum of Vertebrate Zoology, University of California, Berkeley
Microtus miurus	http://arctos.database.museum/guid/MVZ:Mamm:187537?seid=99896	68.7991	-164.276	2639	Pitmegea River, 12 mi SE Cape Sabine	24	7	1957	PRESERVED_SPECIMEN	MVZ	MVZ:Mamm:187537	Museum of Vertebrate Zoology, University of California, Berkeley
Microtus miurus	http://arctos.database.museum/guid/MVZ:Mamm:187532?seid=712785	68.7991	-164.276	2639	Pitmegea River, 12 mi SE Cape Sabine	24	7	1957	PRESERVED_SPECIMEN	MVZ	MVZ:Mamm:187532	Museum of Vertebrate Zoology, University of California, Berkeley
Microtus miurus	http://arctos.database.museum/guid/MVZ:Mamm:187523?seid=1470893	68.728	-164.036	31768	Pitmegea River, SE of Cape Sabine	20	7	1957	PRESERVED_SPECIMEN	MVZ	MVZ:Mamm:187523	Museum of Vertebrate Zoology, University of California, Berkeley
Microtus miurus	http://arctos.database.museum/guid/MVZ:Mamm:187512?seid=834505	68.9135	-164.636	1030	Pitmegea River, Cape Sabine	19	8	1958	PRESERVED_SPECIMEN	MVZ	MVZ:Mamm:187512	Museum of Vertebrate Zoology, University of California, Berkeley
Microtus miurus	http://arctos.database.museum/guid/MVZ:Mamm:187509?seid=1636148	68.9135	-164.636	1030	Pitmegea River, Cape Sabine	19	8	1958	PRESERVED_SPECIMEN	MVZ	MVZ:Mamm:187509	Museum of Vertebrate Zoology, University of California, Berkeley
Microtus miurus	http://arctos.database.museum/guid/MVZ:Mamm:187518?seid=21827	68.9135	-164.636	1030	Pitmegea River, Cape Sabine	18	8	1958	PRESERVED_SPECIMEN	MVZ	MVZ:Mamm:187518	Museum of Vertebrate Zoology, University of California, Berkeley
Microtus miurus	http://arctos.database.museum/guid/MVZ:Mamm:187520?seid=1477974	68.728	-164.036	31768	Pitmegea River, SE of Cape Sabine	20	7	1957	PRESERVED_SPECIMEN	MVZ	MVZ:Mamm:187520	Museum of Vertebrate Zoology, University of California, Berkeley
Microtus miurus	http://arctos.database.museum/guid/MVZ:Mamm:187514?seid=150121	68.9135	-164.636	1030	Pitmegea River, Cape Sabine	18	8	1958	PRESERVED_SPECIMEN	MVZ	MVZ:Mamm:187514	Museum of Vertebrate Zoology, University of California, Berkeley
Microtus miurus	http://arctos.database.museum/guid/MVZ:Mamm:187511?seid=1399927	68.9135	-164.636	1030	Pitmegea River, Cape Sabine	19	8	1958	PRESERVED_SPECIMEN	MVZ	MVZ:Mamm:187511	Museum of Vertebrate Zoology, University of California, Berkeley
Microtus miurus	http://arctos.database.museum/guid/MVZ:Mamm:187517?seid=1743742	68.9135	-164.636	1030	Pitmegea River, Cape Sabine	18	8	1958	PRESERVED_SPECIMEN	MVZ	MVZ:Mamm:187517	Museum of Vertebrate Zoology, University of California, Berkeley
Microtus miurus	http://arctos.database.museum/guid/MVZ:Mamm:187540?seid=1110912	68.7705	-164.133	2639	Pitmegea River, 16 mi SE Cape Sabine	10	7	1958	PRESERVED_SPECIMEN	MVZ	MVZ:Mamm:187540	Museum of Vertebrate Zoology, University of California, Berkeley
Microtus miurus	http://arctos.database.museum/guid/MVZ:Mamm:187516?seid=1085141	68.9135	-164.636	1030	Pitmegea River, Cape Sabine	18	8	1958	PRESERVED_SPECIMEN	MVZ	MVZ:Mamm:187516	Museum of Vertebrate Zoology, University of California, Berkeley
Microtus miurus	http://arctos.database.museum/guid/MVZ:Mamm:187530?seid=413624	68.7991	-164.276	2639	Pitmegea River, 12 mi SE Cape Sabine	24	7	1957	PRESERVED_SPECIMEN	MVZ	MVZ:Mamm:187530	Museum of Vertebrate Zoology, University of California, Berkeley
Microtus miurus	http://arctos.database.museum/guid/MVZ:Mamm:125597?seid=1362401	68.9135	-164.636	1030	Pitmegea River, Cape Sabine	24	5	1959	PRESERVED_SPECIMEN	MVZ	MVZ:Mamm:125597	Museum of Vertebrate Zoology, University of California, Berkeley
Microtus miurus	http://arctos.database.museum/guid/MVZ:Mamm:125596?seid=248398	68.9135	-164.636	1030	Pitmegea River, Cape Sabine	23	5	1959	PRESERVED_SPECIMEN	MVZ	MVZ:Mamm:125596	Museum of Vertebrate Zoology, University of California, Berkeley
Microtus miurus	http://arctos.database.museum/guid/MVZ:Mamm:123942?seid=1533560	69.8559	-160.084	33700	Kaolak River	31	7	1958	PRESERVED_SPECIMEN	MVZ	MVZ:Mamm:123942	Museum of Vertebrate Zoology, University of California, Berkeley
Microtus miurus	http://arctos.database.museum/guid/MVZ:Mamm:123945?seid=1661152	69.8559	-160.084	33700	Kaolak River	2	8	1958	PRESERVED_SPECIMEN	MVZ	MVZ:Mamm:123945	Museum of Vertebrate Zoology, University of California, Berkeley
Microtus miurus	http://arctos.database.museum/guid/MVZ:Mamm:123941?seid=1404553	69.8559	-160.084	33700	Kaolak River	31	7	1958	PRESERVED_SPECIMEN	MVZ	MVZ:Mamm:123941	Museum of Vertebrate Zoology, University of California, Berkeley
Microtus miurus	http://arctos.database.museum/guid/MVZ:Mamm:123944?seid=1611579	69.8559	-160.084	33700	Kaolak River	1	8	1958	PRESERVED_SPECIMEN	MVZ	MVZ:Mamm:123944	Museum of Vertebrate Zoology, University of California, Berkeley
Microtus miurus	http://arctos.database.museum/guid/MVZ:Mamm:123946?seid=1525315	69.8559	-160.084	33700	Kaolak River	2	8	1958	PRESERVED_SPECIMEN	MVZ	MVZ:Mamm:123946	Museum of Vertebrate Zoology, University of California, Berkeley
Microtus miurus	http://arctos.database.museum/guid/MVZ:Mamm:122199?seid=108196	68.6177	-164.814	18924	Ptimegea River, 29 mi SE Cape Sabine	19	7	1957	PRESERVED_SPECIMEN	MVZ	MVZ:Mamm:122199	Museum of Vertebrate Zoology, University of California, Berkeley
Microtus miurus	ca889f6c-8637-4c0b-a001-d7a39210902d	70.0717	-157.157	101271	Meade River	27	7	1953	PRESERVED_SPECIMEN	LACM	23101
Microtus miurus	http://arctos.database.museum/guid/UAM:Mamm:85766?seid=1327272	69.1405	-141.864	6	425 m at 272 degrees from Kongakut River, 8 km at 77 degrees from Mt. Greenough.	1	8	2006	PRESERVED_SPECIMEN	UAM	UAM:Mamm:85766	Jonathan L. Fiely
Microtus miurus	http://arctos.database.museum/guid/UAM:Mamm:82587?seid=678223	64.9131	-166.194	200	Wesley Creek	10	8	2000	PRESERVED_SPECIMEN	UAM	UAM:Mamm:82587	unknown
Microtus miurus	http://arctos.database.museum/guid/UAM:Mamm:82586?seid=1185846	64.9131	-166.194	200	Wesley Creek	10	8	2000	PRESERVED_SPECIMEN	UAM	UAM:Mamm:82586	unknown
Microtus miurus	http://arctos.database.museum/guid/UAM:Mamm:82585?seid=656887	64.9131	-166.194	200	Wesley Creek	10	8	2000	PRESERVED_SPECIMEN	UAM	UAM:Mamm:82585	unknown
Microtus miurus	http://arctos.database.museum/guid/UAM:Mamm:82584?seid=999972	64.9131	-166.194	200	Wesley Creek	10	8	2000	PRESERVED_SPECIMEN	UAM	UAM:Mamm:82584	unknown
Microtus miurus	http://arctos.database.museum/guid/UAM:Mamm:82583?seid=307611	64.9131	-166.194	200	Wesley Creek	11	8	2000	PRESERVED_SPECIMEN	UAM	UAM:Mamm:82583	unknown
Microtus miurus	http://arctos.database.museum/guid/UAM:Mamm:82582?seid=1085869	64.9131	-166.194	200	Wesley Creek	11	8	2000	PRESERVED_SPECIMEN	UAM	UAM:Mamm:82582	unknown
Microtus miurus	http://arctos.database.museum/guid/UAM:Mamm:76934?seid=905550	64.4222	-164.652	0	Kougarak landing strip	24	7	2000	PRESERVED_SPECIMEN	UAM	UAM:Mamm:76934	unknown
Microtus miurus	http://arctos.database.museum/guid/UAM:Mamm:77014?seid=172005	64.9144	-166.216	200	Wesley Creek	10	8	2000	PRESERVED_SPECIMEN	UAM	UAM:Mamm:77014	Amy M. Runck
Microtus miurus	http://arctos.database.museum/guid/UAM:Mamm:57771?seid=1198393	62.0645	-142.049	100	Chisana	19	7	2001	PRESERVED_SPECIMEN	UAM	UAM:Mamm:57771	Charlene M. Fortner
Microtus miurus	http://arctos.database.museum/guid/UAM:Mamm:57755?seid=926215	62.0645	-142.049	100	Chisana	18	7	2001	PRESERVED_SPECIMEN	UAM	UAM:Mamm:57755	Aren M. Gunderson
Microtus miurus	http://arctos.database.museum/guid/UAM:Mamm:57749?seid=149300	62.0645	-142.049	100	Chisana	18	7	2001	PRESERVED_SPECIMEN	UAM	UAM:Mamm:57749	Aren M. Gunderson
Microtus miurus	http://arctos.database.museum/guid/UAM:Mamm:54917?seid=378947	64.9144	-166.216	200	Wesley Creek	10	8	2000	PRESERVED_SPECIMEN	UAM	UAM:Mamm:54917	Kyndall Hildebrandt
Microtus miurus	http://arctos.database.museum/guid/UAM:Mamm:54955?seid=236005	64.9144	-166.216	200	Wesley Creek	11	8	2000	PRESERVED_SPECIMEN	UAM	UAM:Mamm:54955	Kyndall Hildebrandt
Microtus miurus	http://arctos.database.museum/guid/UAM:Mamm:54954?seid=107832	64.9144	-166.216	200	Wesley Creek	11	8	2000	PRESERVED_SPECIMEN	UAM	UAM:Mamm:54954	unknown
Microtus miurus	http://arctos.database.museum/guid/UAM:Mamm:54953?seid=1164298	64.9144	-166.216	200	Wesley Creek	11	8	2000	PRESERVED_SPECIMEN	UAM	UAM:Mamm:54953	unknown
Microtus miurus	http://arctos.database.museum/guid/UAM:Mamm:51832?seid=1824162	64.5	-165.417	2000		13	10	1967	PRESERVED_SPECIMEN	UAM	UAM:Mamm:51832	unknown
Microtus miurus	urn:lsid:biosci.ohio-state.edu:osuc_occurrences:OSUM__Mammals__6088	58.905	-136.089	0	Muir Inlet, Glacier Bay, Alaska	16	6	1965	PRESERVED_SPECIMEN	Ohio State University - Mammal Division, Columbus, OH (OSUM)	OSUM Mammals 6088
Microtus miurus	9228bfe0-1ed8-11e3-bfac-90b11c41863e	69.8086	-161.121	0	DRIFTWOOD; UTUKOK RIVER; BROOKS RANGE	31	8	1952	PRESERVED_SPECIMEN	KU	51280
Microtus miurus	9228bdb1-1ed8-11e3-bfac-90b11c41863e	69.8086	-161.121	0	DRIFTWOOD; UTUKOK RIVER; BROOKS RANGE	31	8	1952	PRESERVED_SPECIMEN	KU	51279
Microtus miurus	9228bb7d-1ed8-11e3-bfac-90b11c41863e	69.8086	-161.121	0	DRIFTWOOD; UTUKOK RIVER; BROOKS RANGE	31	8	1952	PRESERVED_SPECIMEN	KU	51278
Microtus miurus	9228b94b-1ed8-11e3-bfac-90b11c41863e	69.8086	-161.121	0	DRIFTWOOD; UTUKOK RIVER; BROOKS RANGE	30	8	1952	PRESERVED_SPECIMEN	KU	51277
Microtus miurus	9228b71d-1ed8-11e3-bfac-90b11c41863e	69.8086	-161.121	0	DRIFTWOOD; UTUKOK RIVER; BROOKS RANGE	30	8	1952	PRESERVED_SPECIMEN	KU	51276
Microtus miurus	9228b4ec-1ed8-11e3-bfac-90b11c41863e	69.8086	-161.121	0	DRIFTWOOD; UTUKOK RIVER; BROOKS RANGE	30	8	1952	PRESERVED_SPECIMEN	KU	51275
Microtus miurus	9228b2bc-1ed8-11e3-bfac-90b11c41863e	69.8086	-161.121	0	DRIFTWOOD; UTUKOK RIVER; BROOKS RANGE	30	8	1952	PRESERVED_SPECIMEN	KU	51274
Microtus miurus	9228b08f-1ed8-11e3-bfac-90b11c41863e	69.8086	-161.121	0	DRIFTWOOD; UTUKOK RIVER; BROOKS RANGE	30	8	1952	PRESERVED_SPECIMEN	KU	51273
Microtus miurus	9228ae66-1ed8-11e3-bfac-90b11c41863e	69.8086	-161.121	0	DRIFTWOOD; UTUKOK RIVER; BROOKS RANGE	30	8	1952	PRESERVED_SPECIMEN	KU	51272
Microtus miurus	9228ac40-1ed8-11e3-bfac-90b11c41863e	69.8086	-161.121	0	DRIFTWOOD; UTUKOK RIVER; BROOKS RANGE	30	8	1952	PRESERVED_SPECIMEN	KU	51271
Microtus miurus	9228aa19-1ed8-11e3-bfac-90b11c41863e	69.8086	-161.121	0	DRIFTWOOD; UTUKOK RIVER; BROOKS RANGE	30	8	1952	PRESERVED_SPECIMEN	KU	51270
Microtus miurus	9228a7f1-1ed8-11e3-bfac-90b11c41863e	69.8086	-161.121	0	DRIFTWOOD; UTUKOK RIVER; BROOKS RANGE	30	8	1952	PRESERVED_SPECIMEN	KU	51269
Microtus miurus	9228a5c7-1ed8-11e3-bfac-90b11c41863e	69.8086	-161.121	0	DRIFTWOOD; UTUKOK RIVER; BROOKS RANGE	30	8	1952	PRESERVED_SPECIMEN	KU	51268
Microtus miurus	9228a3a1-1ed8-11e3-bfac-90b11c41863e	69.8086	-161.121	0	DRIFTWOOD; UTUKOK RIVER; BROOKS RANGE	30	8	1952	PRESERVED_SPECIMEN	KU	51267
Microtus miurus	9228a178-1ed8-11e3-bfac-90b11c41863e	69.8086	-161.121	0	DRIFTWOOD; UTUKOK RIVER; BROOKS RANGE	30	8	1952	PRESERVED_SPECIMEN	KU	51266
Microtus miurus	92289f55-1ed8-11e3-bfac-90b11c41863e	69.8086	-161.121	0	DRIFTWOOD; UTUKOK RIVER; BROOKS RANGE	30	8	1952	PRESERVED_SPECIMEN	KU	51265
Microtus miurus	92289d2e-1ed8-11e3-bfac-90b11c41863e	69.8086	-161.121	0	DRIFTWOOD; UTUKOK RIVER; BROOKS RANGE	29	8	1952	PRESERVED_SPECIMEN	KU	51264
Microtus miurus	92289afa-1ed8-11e3-bfac-90b11c41863e	69.8086	-161.121	0	DRIFTWOOD; UTUKOK RIVER; BROOKS RANGE	29	8	1952	PRESERVED_SPECIMEN	KU	51263
Microtus miurus	922897d3-1ed8-11e3-bfac-90b11c41863e	69.8086	-161.121	0	DRIFTWOOD; UTUKOK RIVER; BROOKS RANGE	29	8	1952	PRESERVED_SPECIMEN	KU	51262
Microtus miurus	922895af-1ed8-11e3-bfac-90b11c41863e	69.8086	-161.121	0	DRIFTWOOD; UTUKOK RIVER; BROOKS RANGE	29	8	1952	PRESERVED_SPECIMEN	KU	51261
Microtus miurus	92289390-1ed8-11e3-bfac-90b11c41863e	69.8086	-161.121	0	DRIFTWOOD; UTUKOK RIVER; BROOKS RANGE	29	8	1952	PRESERVED_SPECIMEN	KU	51260
Microtus miurus	92289170-1ed8-11e3-bfac-90b11c41863e	69.8086	-161.121	0	DRIFTWOOD; UTUKOK RIVER; BROOKS RANGE	29	8	1952	PRESERVED_SPECIMEN	KU	51259
Microtus miurus	92288f50-1ed8-11e3-bfac-90b11c41863e	69.8086	-161.121	0	DRIFTWOOD; UTUKOK RIVER; BROOKS RANGE	29	8	1952	PRESERVED_SPECIMEN	KU	51258
Microtus miurus	92288d2d-1ed8-11e3-bfac-90b11c41863e	69.8086	-161.121	0	DRIFTWOOD; UTUKOK RIVER; BROOKS RANGE	29	8	1952	PRESERVED_SPECIMEN	KU	51257
Microtus miurus	92288b11-1ed8-11e3-bfac-90b11c41863e	69.8086	-161.121	0	DRIFTWOOD; UTUKOK RIVER; BROOKS RANGE	29	8	1952	PRESERVED_SPECIMEN	KU	51256
Microtus miurus	922888f7-1ed8-11e3-bfac-90b11c41863e	69.8086	-161.121	0	DRIFTWOOD; UTUKOK RIVER; BROOKS RANGE	29	8	1952	PRESERVED_SPECIMEN	KU	51255
Microtus miurus	922886d9-1ed8-11e3-bfac-90b11c41863e	69.8086	-161.121	0	DRIFTWOOD; UTUKOK RIVER; BROOKS RANGE	29	8	1952	PRESERVED_SPECIMEN	KU	51254
Microtus miurus	922884bc-1ed8-11e3-bfac-90b11c41863e	69.8086	-161.121	0	DRIFTWOOD; UTUKOK RIVER; BROOKS RANGE	29	8	1952	PRESERVED_SPECIMEN	KU	51253
Microtus miurus	922882a3-1ed8-11e3-bfac-90b11c41863e	69.8086	-161.121	0	DRIFTWOOD; UTUKOK RIVER; BROOKS RANGE	29	8	1952	PRESERVED_SPECIMEN	KU	51252
Microtus miurus	9228808c-1ed8-11e3-bfac-90b11c41863e	69.8086	-161.121	0	DRIFTWOOD; UTUKOK RIVER; BROOKS RANGE	28	8	1952	PRESERVED_SPECIMEN	KU	51251
Microtus miurus	92287e71-1ed8-11e3-bfac-90b11c41863e	69.8086	-161.121	0	DRIFTWOOD; UTUKOK RIVER; BROOKS RANGE	28	8	1952	PRESERVED_SPECIMEN	KU	51250
Microtus miurus	92287c5b-1ed8-11e3-bfac-90b11c41863e	69.8086	-161.121	0	DRIFTWOOD; UTUKOK RIVER; BROOKS RANGE	28	8	1952	PRESERVED_SPECIMEN	KU	51249
Microtus miurus	92287a47-1ed8-11e3-bfac-90b11c41863e	69.8086	-161.121	0	DRIFTWOOD; UTUKOK RIVER; BROOKS RANGE	28	8	1952	PRESERVED_SPECIMEN	KU	51248
Microtus miurus	92287832-1ed8-11e3-bfac-90b11c41863e	69.8086	-161.121	0	DRIFTWOOD; UTUKOK RIVER; BROOKS RANGE	28	8	1952	PRESERVED_SPECIMEN	KU	51247
Microtus miurus	9228761a-1ed8-11e3-bfac-90b11c41863e	69.8086	-161.121	0	DRIFTWOOD; UTUKOK RIVER; BROOKS RANGE	28	8	1952	PRESERVED_SPECIMEN	KU	51246
Microtus miurus	92287405-1ed8-11e3-bfac-90b11c41863e	69.8086	-161.121	0	DRIFTWOOD; UTUKOK RIVER; BROOKS RANGE	28	8	1952	PRESERVED_SPECIMEN	KU	51245
Microtus miurus	922871f1-1ed8-11e3-bfac-90b11c41863e	69.8086	-161.121	0	DRIFTWOOD; UTUKOK RIVER; BROOKS RANGE	28	8	1952	PRESERVED_SPECIMEN	KU	51244
Microtus miurus	92286fda-1ed8-11e3-bfac-90b11c41863e	69.8086	-161.121	0	DRIFTWOOD; UTUKOK RIVER; BROOKS RANGE	28	8	1952	PRESERVED_SPECIMEN	KU	51243
Microtus miurus	92286dc4-1ed8-11e3-bfac-90b11c41863e	69.8086	-161.121	0	DRIFTWOOD; UTUKOK RIVER; BROOKS RANGE	28	8	1952	PRESERVED_SPECIMEN	KU	51242
Microtus miurus	92286bb3-1ed8-11e3-bfac-90b11c41863e	69.8086	-161.121	0	DRIFTWOOD; UTUKOK RIVER; BROOKS RANGE	28	8	1952	PRESERVED_SPECIMEN	KU	51241
Microtus miurus	922869a1-1ed8-11e3-bfac-90b11c41863e	69.8086	-161.121	0	DRIFTWOOD; UTUKOK RIVER; BROOKS RANGE	28	8	1952	PRESERVED_SPECIMEN	KU	51240
Microtus miurus	92286792-1ed8-11e3-bfac-90b11c41863e	69.8086	-161.121	0	DRIFTWOOD; UTUKOK RIVER; BROOKS RANGE	28	8	1952	PRESERVED_SPECIMEN	KU	51239
Microtus miurus	92286579-1ed8-11e3-bfac-90b11c41863e	69.8086	-161.121	0	DRIFTWOOD; UTUKOK RIVER; BROOKS RANGE	28	8	1952	PRESERVED_SPECIMEN	KU	51238
Microtus miurus	92286329-1ed8-11e3-bfac-90b11c41863e	69.8086	-161.121	0	DRIFTWOOD; UTUKOK RIVER; BROOKS RANGE	28	8	1952	PRESERVED_SPECIMEN	KU	51237
Microtus miurus	922860d8-1ed8-11e3-bfac-90b11c41863e	69.8086	-161.121	0	DRIFTWOOD; UTUKOK RIVER; BROOKS RANGE	28	8	1952	PRESERVED_SPECIMEN	KU	51236
Microtus miurus	92285e81-1ed8-11e3-bfac-90b11c41863e	69.8086	-161.121	0	DRIFTWOOD; UTUKOK RIVER; BROOKS RANGE	28	8	1952	PRESERVED_SPECIMEN	KU	51235
Microtus miurus	92285bf8-1ed8-11e3-bfac-90b11c41863e	69.8086	-161.121	0	DRIFTWOOD; UTUKOK RIVER; BROOKS RANGE	28	8	1952	PRESERVED_SPECIMEN	KU	51234
Microtus miurus	922859aa-1ed8-11e3-bfac-90b11c41863e	69.8086	-161.121	0	DRIFTWOOD; UTUKOK RIVER; BROOKS RANGE	28	8	1952	PRESERVED_SPECIMEN	KU	51233
Microtus miurus	92285762-1ed8-11e3-bfac-90b11c41863e	69.8086	-161.121	0	DRIFTWOOD; UTUKOK RIVER; BROOKS RANGE	28	8	1952	PRESERVED_SPECIMEN	KU	51232
Microtus miurus	9228551a-1ed8-11e3-bfac-90b11c41863e	69.8086	-161.121	0	DRIFTWOOD; UTUKOK RIVER; BROOKS RANGE	28	8	1952	PRESERVED_SPECIMEN	KU	51231
Microtus miurus	922852cd-1ed8-11e3-bfac-90b11c41863e	69.8086	-161.121	0	DRIFTWOOD; UTUKOK RIVER; BROOKS RANGE	28	8	1952	PRESERVED_SPECIMEN	KU	51230
Microtus miurus	92285085-1ed8-11e3-bfac-90b11c41863e	69.8086	-161.121	0	DRIFTWOOD; UTUKOK RIVER; BROOKS RANGE	28	8	1952	PRESERVED_SPECIMEN	KU	51229
Microtus miurus	4bb4d07e-7beb-444b-9aa1-d1d9386f0366	59.4374	-151.714	0	Seldovia	5	7	1903	PRESERVED_SPECIMEN	FMNH	20073
Microtus miurus	MCZ:Mamm:43464	64.5631	-165.37	1544	Seward Peninsula, Anvil Mountain, Cooper Gulch, quad 4	15	6	1948	PRESERVED_SPECIMEN	MCZ	43464	[no agent data]
Microtus miurus	MCZ:Mamm:16002	64.5191	-165.403	4906	Nome	9	7	1913	PRESERVED_SPECIMEN	MCZ	16002	[no agent data]
Microtus miurus	MCZ:Mamm:11918	70.0631	-142.87	602	mountains near Griffin Point	7	4	1914	PRESERVED_SPECIMEN	MCZ	11918	[no agent data]
Microtus miurus	MCZ:Mamm:16000	64.5191	-165.403	4906	Nome	9	7	1913	PRESERVED_SPECIMEN	MCZ	16000	[no agent data]
Microtus miurus	MCZ:Mamm:16001	64.5191	-165.403	4906	Nome	9	7	1913	PRESERVED_SPECIMEN	MCZ	16001	[no agent data]
Microtus miurus	MCZ:Mamm:43473	64.5526	-165.387	715	Seward Peninsula, Anvil Mountain, Cooper's Gulch, near Nome, quad 5	15	6	1948	PRESERVED_SPECIMEN	MCZ	43473	[no agent data]
Microtus pennsylvanicus	NEON02EOZ	68.5991	-149.507	64	Domain 18, Toolik Site, Plot TOOL_071, (plot dimensions: 90m x 90m)	19	7	2019	PRESERVED_SPECIMEN	NEON	NEON02EOZ	Madeline Pike (ORCID 0000-0002-8335-145X)
Microtus pennsylvanicus	NEON019ZJ	68.5991	-149.507	64	Domain 18, Toolik Site, Plot TOOL_071, (plot dimensions: 90m x 90m)	19	7	2019	PRESERVED_SPECIMEN	NEON	NEON019ZJ	Madeline Pike (ORCID 0000-0002-8335-145X)
Microtus pennsylvanicus	http://arctos.database.museum/guid/MSB:Mamm:324356?seid=4161031	68.2319	-145.497	10	1 mile N and 1 mile W of confluence of Junjik and Chandalar Rivers	21	7	2017	PRESERVED_SPECIMEN	MSB	MSB:Mamm:324356	Schuyler W. Liphardt
Microtus pennsylvanicus	http://arctos.database.museum/guid/MSB:Mamm:324383?seid=4161058	68.2278	-145.507	0	1 mile N and 1 mile W of confluence of Junjik and Chandalar Rivers	23	7	2017	PRESERVED_SPECIMEN	MSB	MSB:Mamm:324383	Schuyler W. Liphardt
Microtus pennsylvanicus	http://arctos.database.museum/guid/MSB:Mamm:324385?seid=4161060	68.2285	-145.502	0	1 mile N and 1 mile W of confluence of Junjik and Chandalar Rivers	23	7	2017	PRESERVED_SPECIMEN	MSB	MSB:Mamm:324385	Schuyler W. Liphardt
Microtus pennsylvanicus	http://arctos.database.museum/guid/MSB:Mamm:324350?seid=4161025	68.2266	-145.503	0	1 mile N and 1 mile W of confluence of Junjik and Chandalar Rivers	20	7	2017	PRESERVED_SPECIMEN	MSB	MSB:Mamm:324350	Schuyler W. Liphardt
Microtus pennsylvanicus	http://arctos.database.museum/guid/MSB:Mamm:298296?seid=3608796	58.5627	-155.773	1000	wet marsh near Mortuary Cove	14	7	1953	PRESERVED_SPECIMEN	MSB	MSB:Mamm:298296	Robert L. Rausch
Microtus pennsylvanicus	http://arctos.database.museum/guid/MSB:Mamm:298307?seid=3608807	58.5627	-155.773	1000	wet marsh near Mortuary Cove	14	7	1953	PRESERVED_SPECIMEN	MSB	MSB:Mamm:298307	Robert L. Rausch
Microtus pennsylvanicus	http://arctos.database.museum/guid/MVZ:Mamm:9124?seid=472337	58.5172	-133.843	13263	Taku River	13	9	1909	PRESERVED_SPECIMEN	MVZ	MVZ:Mamm:9124	Museum of Vertebrate Zoology, University of California, Berkeley
Microtus pennsylvanicus	http://arctos.database.museum/guid/MVZ:Mamm:9121?seid=1430031	58.5172	-133.843	13263	Taku River	5	9	1909	PRESERVED_SPECIMEN	MVZ	MVZ:Mamm:9121	Museum of Vertebrate Zoology, University of California, Berkeley
Microtus pennsylvanicus	http://arctos.database.museum/guid/MVZ:Mamm:9125?seid=244097	58.5172	-133.843	13263	Taku River	26	9	1909	PRESERVED_SPECIMEN	MVZ	MVZ:Mamm:9125	Museum of Vertebrate Zoology, University of California, Berkeley
Microtus pennsylvanicus	http://arctos.database.museum/guid/MVZ:Mamm:9122?seid=194305	58.5172	-133.843	13263	Taku River	5	9	1909	PRESERVED_SPECIMEN	MVZ	MVZ:Mamm:9122	Museum of Vertebrate Zoology, University of California, Berkeley
Microtus pennsylvanicus	http://arctos.database.museum/guid/MVZ:Mamm:9123?seid=850994	58.5172	-133.843	13263	Taku River	10	9	1909	PRESERVED_SPECIMEN	MVZ	MVZ:Mamm:9123	Museum of Vertebrate Zoology, University of California, Berkeley
Microtus pennsylvanicus	http://arctos.database.museum/guid/MVZ:Mamm:8711?seid=1811020	58.5172	-133.843	13263	Taku River	21	9	1909	PRESERVED_SPECIMEN	MVZ	MVZ:Mamm:8711	Museum of Vertebrate Zoology, University of California, Berkeley
Microtus pennsylvanicus	http://arctos.database.museum/guid/MVZ:Mamm:8713?seid=1659139	58.5172	-133.843	13263	Taku River	26	9	1909	PRESERVED_SPECIMEN	MVZ	MVZ:Mamm:8713	Museum of Vertebrate Zoology, University of California, Berkeley
Microtus pennsylvanicus	http://arctos.database.museum/guid/MVZ:Mamm:8710?seid=529328	58.5172	-133.843	13263	Taku River	19	9	1909	PRESERVED_SPECIMEN	MVZ	MVZ:Mamm:8710	Museum of Vertebrate Zoology, University of California, Berkeley
Microtus pennsylvanicus	http://arctos.database.museum/guid/MVZ:Mamm:8712?seid=515133	58.5172	-133.843	13263	Taku River	24	9	1909	PRESERVED_SPECIMEN	MVZ	MVZ:Mamm:8712	Museum of Vertebrate Zoology, University of California, Berkeley
Microtus pennsylvanicus	http://arctos.database.museum/guid/MVZ:Mamm:8708?seid=907416	58.5172	-133.843	13263	Taku River	18	9	1909	PRESERVED_SPECIMEN	MVZ	MVZ:Mamm:8708	Museum of Vertebrate Zoology, University of California, Berkeley
Microtus pennsylvanicus	http://arctos.database.museum/guid/MVZ:Mamm:8707?seid=345359	58.5172	-133.843	13263	Taku River	18	9	1909	PRESERVED_SPECIMEN	MVZ	MVZ:Mamm:8707	Museum of Vertebrate Zoology, University of California, Berkeley
Microtus pennsylvanicus	http://arctos.database.museum/guid/MVZ:Mamm:8709?seid=493833	58.5172	-133.843	13263	Taku River	18	9	1909	PRESERVED_SPECIMEN	MVZ	MVZ:Mamm:8709	Museum of Vertebrate Zoology, University of California, Berkeley
Microtus pennsylvanicus	http://arctos.database.museum/guid/MVZ:Mamm:8706?seid=643730	58.5172	-133.843	13263	Taku River	17	9	1909	PRESERVED_SPECIMEN	MVZ	MVZ:Mamm:8706	Museum of Vertebrate Zoology, University of California, Berkeley
Microtus pennsylvanicus	http://arctos.database.museum/guid/MVZ:Mamm:8704?seid=807457	58.5172	-133.843	13263	Taku River	17	9	1909	PRESERVED_SPECIMEN	MVZ	MVZ:Mamm:8704	Museum of Vertebrate Zoology, University of California, Berkeley
Microtus pennsylvanicus	http://arctos.database.museum/guid/MVZ:Mamm:8705?seid=821748	58.5172	-133.843	13263	Taku River	17	9	1909	PRESERVED_SPECIMEN	MVZ	MVZ:Mamm:8705	Museum of Vertebrate Zoology, University of California, Berkeley
Microtus pennsylvanicus	http://arctos.database.museum/guid/MVZ:Mamm:8702?seid=1487265	58.5172	-133.843	13263	Taku River	16	9	1909	PRESERVED_SPECIMEN	MVZ	MVZ:Mamm:8702	Museum of Vertebrate Zoology, University of California, Berkeley
Microtus pennsylvanicus	http://arctos.database.museum/guid/MVZ:Mamm:8698?seid=1015257	58.5172	-133.843	13263	Taku River	14	9	1909	PRESERVED_SPECIMEN	MVZ	MVZ:Mamm:8698	Museum of Vertebrate Zoology, University of California, Berkeley
Microtus pennsylvanicus	http://arctos.database.museum/guid/MVZ:Mamm:8703?seid=137307	58.5172	-133.843	13263	Taku River	17	9	1909	PRESERVED_SPECIMEN	MVZ	MVZ:Mamm:8703	Museum of Vertebrate Zoology, University of California, Berkeley
Microtus pennsylvanicus	http://arctos.database.museum/guid/MVZ:Mamm:8696?seid=1129284	58.5172	-133.843	13263	Taku River	12	9	1909	PRESERVED_SPECIMEN	MVZ	MVZ:Mamm:8696	Museum of Vertebrate Zoology, University of California, Berkeley
Microtus pennsylvanicus	http://arctos.database.museum/guid/MVZ:Mamm:8700?seid=728812	58.5172	-133.843	13263	Taku River	14	9	1909	PRESERVED_SPECIMEN	MVZ	MVZ:Mamm:8700	Museum of Vertebrate Zoology, University of California, Berkeley
Microtus pennsylvanicus	http://arctos.database.museum/guid/MVZ:Mamm:8699?seid=1537606	58.5172	-133.843	13263	Taku River	14	9	1909	PRESERVED_SPECIMEN	MVZ	MVZ:Mamm:8699	Museum of Vertebrate Zoology, University of California, Berkeley
Microtus pennsylvanicus	http://arctos.database.museum/guid/MVZ:Mamm:8701?seid=1015128	58.5172	-133.843	13263	Taku River	15	9	1909	PRESERVED_SPECIMEN	MVZ	MVZ:Mamm:8701	Museum of Vertebrate Zoology, University of California, Berkeley
Microtus pennsylvanicus	http://arctos.database.museum/guid/MVZ:Mamm:8697?seid=1323677	58.5172	-133.843	13263	Taku River	12	9	1909	PRESERVED_SPECIMEN	MVZ	MVZ:Mamm:8697	Museum of Vertebrate Zoology, University of California, Berkeley
Microtus pennsylvanicus	http://arctos.database.museum/guid/MVZ:Mamm:8695?seid=814474	58.5172	-133.843	13263	Taku River	12	9	1909	PRESERVED_SPECIMEN	MVZ	MVZ:Mamm:8695	Museum of Vertebrate Zoology, University of California, Berkeley
Microtus pennsylvanicus	http://arctos.database.museum/guid/MVZ:Mamm:8690?seid=1129406	58.5172	-133.843	13263	Taku River	10	9	1909	PRESERVED_SPECIMEN	MVZ	MVZ:Mamm:8690	Museum of Vertebrate Zoology, University of California, Berkeley
Microtus pennsylvanicus	http://arctos.database.museum/guid/MVZ:Mamm:8693?seid=1587611	58.5172	-133.843	13263	Taku River	11	9	1909	PRESERVED_SPECIMEN	MVZ	MVZ:Mamm:8693	Museum of Vertebrate Zoology, University of California, Berkeley
Microtus pennsylvanicus	http://arctos.database.museum/guid/MVZ:Mamm:8694?seid=1200775	58.5172	-133.843	13263	Taku River	11	9	1909	PRESERVED_SPECIMEN	MVZ	MVZ:Mamm:8694	Museum of Vertebrate Zoology, University of California, Berkeley
Microtus pennsylvanicus	http://arctos.database.museum/guid/MVZ:Mamm:8692?seid=815680	58.5172	-133.843	13263	Taku River	11	9	1909	PRESERVED_SPECIMEN	MVZ	MVZ:Mamm:8692	Museum of Vertebrate Zoology, University of California, Berkeley
Microtus pennsylvanicus	http://arctos.database.museum/guid/MVZ:Mamm:8691?seid=1394242	58.5172	-133.843	13263	Taku River	10	9	1909	PRESERVED_SPECIMEN	MVZ	MVZ:Mamm:8691	Museum of Vertebrate Zoology, University of California, Berkeley
Microtus pennsylvanicus	http://arctos.database.museum/guid/MVZ:Mamm:8688?seid=1229481	58.5172	-133.843	13263	Taku River	9	9	1909	PRESERVED_SPECIMEN	MVZ	MVZ:Mamm:8688	Museum of Vertebrate Zoology, University of California, Berkeley
Microtus pennsylvanicus	http://arctos.database.museum/guid/MVZ:Mamm:8689?seid=66271	58.5172	-133.843	13263	Taku River	10	9	1909	PRESERVED_SPECIMEN	MVZ	MVZ:Mamm:8689	Museum of Vertebrate Zoology, University of California, Berkeley
Microtus pennsylvanicus	http://arctos.database.museum/guid/MVZ:Mamm:8686?seid=594076	58.5172	-133.843	13263	Taku River	8	9	1909	PRESERVED_SPECIMEN	MVZ	MVZ:Mamm:8686	Museum of Vertebrate Zoology, University of California, Berkeley
Microtus pennsylvanicus	http://arctos.database.museum/guid/MVZ:Mamm:8685?seid=1594795	58.5172	-133.843	13263	Taku River	7	9	1909	PRESERVED_SPECIMEN	MVZ	MVZ:Mamm:8685	Museum of Vertebrate Zoology, University of California, Berkeley
Microtus pennsylvanicus	http://arctos.database.museum/guid/MVZ:Mamm:8687?seid=508190	58.5172	-133.843	13263	Taku River	9	9	1909	PRESERVED_SPECIMEN	MVZ	MVZ:Mamm:8687	Museum of Vertebrate Zoology, University of California, Berkeley
Microtus pennsylvanicus	http://arctos.database.museum/guid/MVZ:Mamm:8681?seid=486625	58.5172	-133.843	13263	Taku River	7	9	1909	PRESERVED_SPECIMEN	MVZ	MVZ:Mamm:8681	Museum of Vertebrate Zoology, University of California, Berkeley
Microtus pennsylvanicus	http://arctos.database.museum/guid/MVZ:Mamm:8684?seid=51995	58.5172	-133.843	13263	Taku River	7	9	1909	PRESERVED_SPECIMEN	MVZ	MVZ:Mamm:8684	Museum of Vertebrate Zoology, University of California, Berkeley
Microtus pennsylvanicus	http://arctos.database.museum/guid/MVZ:Mamm:8683?seid=721700	58.5172	-133.843	13263	Taku River	7	9	1909	PRESERVED_SPECIMEN	MVZ	MVZ:Mamm:8683	Museum of Vertebrate Zoology, University of California, Berkeley
Microtus pennsylvanicus	http://arctos.database.museum/guid/MVZ:Mamm:8682?seid=742961	58.5172	-133.843	13263	Taku River	7	9	1909	PRESERVED_SPECIMEN	MVZ	MVZ:Mamm:8682	Museum of Vertebrate Zoology, University of California, Berkeley
Microtus pennsylvanicus	http://arctos.database.museum/guid/MVZ:Mamm:8679?seid=828984	58.5172	-133.843	13263	Taku River	6	9	1909	PRESERVED_SPECIMEN	MVZ	MVZ:Mamm:8679	Museum of Vertebrate Zoology, University of California, Berkeley
Microtus pennsylvanicus	http://arctos.database.museum/guid/MVZ:Mamm:8680?seid=886029	58.5172	-133.843	13263	Taku River	6	9	1909	PRESERVED_SPECIMEN	MVZ	MVZ:Mamm:8680	Museum of Vertebrate Zoology, University of California, Berkeley
Microtus pennsylvanicus	http://arctos.database.museum/guid/MVZ:Mamm:8678?seid=459186	58.5172	-133.843	13263	Taku River	6	9	1909	PRESERVED_SPECIMEN	MVZ	MVZ:Mamm:8678	Museum of Vertebrate Zoology, University of California, Berkeley
Microtus pennsylvanicus	http://arctos.database.museum/guid/MVZ:Mamm:8677?seid=387244	58.5172	-133.843	13263	Taku River	6	9	1909	PRESERVED_SPECIMEN	MVZ	MVZ:Mamm:8677	Museum of Vertebrate Zoology, University of California, Berkeley
Microtus pennsylvanicus	http://arctos.database.museum/guid/MVZ:Mamm:8676?seid=778760	58.5172	-133.843	13263	Taku River	5	9	1909	PRESERVED_SPECIMEN	MVZ	MVZ:Mamm:8676	Museum of Vertebrate Zoology, University of California, Berkeley
Microtus pennsylvanicus	http://arctos.database.museum/guid/MVZ:Mamm:8674?seid=1158071	58.5172	-133.843	13263	Taku River	5	9	1909	PRESERVED_SPECIMEN	MVZ	MVZ:Mamm:8674	Museum of Vertebrate Zoology, University of California, Berkeley
Microtus pennsylvanicus	http://arctos.database.museum/guid/MVZ:Mamm:8675?seid=1487255	58.5172	-133.843	13263	Taku River	5	9	1909	PRESERVED_SPECIMEN	MVZ	MVZ:Mamm:8675	Museum of Vertebrate Zoology, University of California, Berkeley
Microtus pennsylvanicus	http://arctos.database.museum/guid/MVZ:Mamm:8672?seid=1646009	58.5172	-133.843	13263	Taku River	5	9	1909	PRESERVED_SPECIMEN	MVZ	MVZ:Mamm:8672	Museum of Vertebrate Zoology, University of California, Berkeley
Microtus pennsylvanicus	http://arctos.database.museum/guid/MVZ:Mamm:8670?seid=1172481	58.5172	-133.843	13263	Taku River	5	9	1909	PRESERVED_SPECIMEN	MVZ	MVZ:Mamm:8670	Museum of Vertebrate Zoology, University of California, Berkeley
Microtus pennsylvanicus	http://arctos.database.museum/guid/MVZ:Mamm:8673?seid=707736	58.5172	-133.843	13263	Taku River	5	9	1909	PRESERVED_SPECIMEN	MVZ	MVZ:Mamm:8673	Museum of Vertebrate Zoology, University of California, Berkeley
Microtus pennsylvanicus	http://arctos.database.museum/guid/MVZ:Mamm:8669?seid=536659	58.5172	-133.843	13263	Taku River	5	9	1909	PRESERVED_SPECIMEN	MVZ	MVZ:Mamm:8669	Museum of Vertebrate Zoology, University of California, Berkeley
Microtus pennsylvanicus	http://arctos.database.museum/guid/MVZ:Mamm:8671?seid=964819	58.5172	-133.843	13263	Taku River	5	9	1909	PRESERVED_SPECIMEN	MVZ	MVZ:Mamm:8671	Museum of Vertebrate Zoology, University of California, Berkeley
Microtus pennsylvanicus	http://arctos.database.museum/guid/MVZ:Mamm:30809?seid=382327	56.5894	-132.427	2803	mouth of Stikine River, Sergief Island, Alexander Archipelago	22	8	1919	PRESERVED_SPECIMEN	MVZ	MVZ:Mamm:30809	Museum of Vertebrate Zoology, University of California, Berkeley
Microtus pennsylvanicus	http://arctos.database.museum/guid/MSB:Mamm:247079?seid=58284	58.7642	-155.893	400	Idavain Lake	5	7	2004	PRESERVED_SPECIMEN	MSB	MSB:Mamm:247079	Stephen O. MacDonald
Microtus pennsylvanicus	http://arctos.database.museum/guid/MSB:Mamm:246749?seid=521396	58.7642	-155.893	400	Idavain Lake	5	7	2004	PRESERVED_SPECIMEN	MSB	MSB:Mamm:246749	Stephen O. MacDonald
Microtus pennsylvanicus	http://arctos.database.museum/guid/MSB:Mamm:246742?seid=239021	58.7685	-155.893	300	Idavain Lake	4	7	2004	PRESERVED_SPECIMEN	MSB	MSB:Mamm:246742	Joseph A. Cook
Microtus pennsylvanicus	http://arctos.database.museum/guid/MSB:Mamm:246751?seid=1431146	58.7642	-155.893	400	Idavain Lake	5	7	2004	PRESERVED_SPECIMEN	MSB	MSB:Mamm:246751	Stephen O. MacDonald
Microtus pennsylvanicus	http://arctos.database.museum/guid/MSB:Mamm:246750?seid=257621	58.7642	-155.893	400	Idavain Lake	5	7	2004	PRESERVED_SPECIMEN	MSB	MSB:Mamm:246750	Stephen O. MacDonald
Microtus pennsylvanicus	http://arctos.database.museum/guid/MSB:Mamm:246748?seid=706845	58.7642	-155.893	400	Idavain Lake	5	7	2004	PRESERVED_SPECIMEN	MSB	MSB:Mamm:246748	Stephen O. MacDonald
Microtus pennsylvanicus	http://arctos.database.museum/guid/MSB:Mamm:246741?seid=1482098	58.7685	-155.893	300	Idavain Lake	4	7	2004	PRESERVED_SPECIMEN	MSB	MSB:Mamm:246741	Stephen O. MacDonald
Microtus pennsylvanicus	http://arctos.database.museum/guid/MSB:Mamm:246747?seid=207705	58.7642	-155.893	400	Idavain Lake	5	7	2004	PRESERVED_SPECIMEN	MSB	MSB:Mamm:246747	Stephen O. MacDonald
Microtus pennsylvanicus	http://arctos.database.museum/guid/MSB:Mamm:246732?seid=586102	58.7642	-155.893	400	Idavain Lake	4	7	2004	PRESERVED_SPECIMEN	MSB	MSB:Mamm:246732	Stephen O. MacDonald
Microtus pennsylvanicus	http://arctos.database.museum/guid/MSB:Mamm:246736?seid=573856	58.7642	-155.893	400	Idavain Lake	4	7	2004	PRESERVED_SPECIMEN	MSB	MSB:Mamm:246736	Stephen O. MacDonald
Microtus pennsylvanicus	http://arctos.database.museum/guid/MSB:Mamm:149112?seid=1414093	56.7805	-132.269	19	Wrangell District, Stikine River, Twin Lakes Cabin	19	7	2006	PRESERVED_SPECIMEN	MSB	MSB:Mamm:149112	Jason L. Malaney
Microtus pennsylvanicus	http://arctos.database.museum/guid/MSB:Mamm:148898?seid=1729428	56.7805	-132.269	19	Wrangell District, Stikine River, Twin Lakes Cabin	19	7	2006	PRESERVED_SPECIMEN	MSB	MSB:Mamm:148898	Jason L. Malaney
Microtus pennsylvanicus	http://arctos.database.museum/guid/MSB:Mamm:148899?seid=1822582	56.7805	-132.269	19	Wrangell District, Stikine River, Twin Lakes Cabin	19	7	2006	PRESERVED_SPECIMEN	MSB	MSB:Mamm:148899	Jason L. Malaney
Microtus pennsylvanicus	c6642a54-f67c-4ac6-b529-d5125e71f562	56.4709	-132.378	1735	Wrangel	0	0	0	PRESERVED_SPECIMEN	LACM	30202
Microtus pennsylvanicus	urn:catalog:TTU:Mammals:60871	69.8723	-142.198	11330	BEAUFORT LAGOON, ARCTIC NATIONAL WILDLIFE REFUGE	24	7	1990	PRESERVED_SPECIMEN	TTU	60871
Microtus pennsylvanicus	http://arctos.database.museum/guid/UAM:Mamm:94631?seid=742069	58.7642	-155.893	400	Idavain Lake	5	7	2004	PRESERVED_SPECIMEN	UAM	UAM:Mamm:94631	Aren M. Gunderson
Microtus pennsylvanicus	http://arctos.database.museum/guid/UAM:Mamm:94630?seid=637788	58.7642	-155.893	400	Idavain Lake	5	7	2004	PRESERVED_SPECIMEN	UAM	UAM:Mamm:94630	Aren M. Gunderson
Microtus pennsylvanicus	http://arctos.database.museum/guid/UAM:Mamm:94629?seid=720735	58.7642	-155.893	400	Idavain Lake	5	7	2004	PRESERVED_SPECIMEN	UAM	UAM:Mamm:94629	Aren M. Gunderson
Microtus pennsylvanicus	http://arctos.database.museum/guid/UAM:Mamm:94628?seid=1364562	58.7642	-155.893	400	Idavain Lake	5	7	2004	PRESERVED_SPECIMEN	UAM	UAM:Mamm:94628	Aren M. Gunderson
Microtus pennsylvanicus	http://arctos.database.museum/guid/UAM:Mamm:94626?seid=100905	58.7642	-155.893	400	Idavain Lake	5	7	2004	PRESERVED_SPECIMEN	UAM	UAM:Mamm:94626	Stephen O. MacDonald
Microtus pennsylvanicus	http://arctos.database.museum/guid/UAM:Mamm:94621?seid=266148	58.7685	-155.883	300	Idavain Lake	4	7	2004	PRESERVED_SPECIMEN	UAM	UAM:Mamm:94621	Stephen O. MacDonald
Microtus pennsylvanicus	http://arctos.database.museum/guid/UAM:Mamm:94620?seid=408806	58.7685	-155.883	300	Idavain Lake	4	7	2004	PRESERVED_SPECIMEN	UAM	UAM:Mamm:94620	Aren M. Gunderson
Microtus pennsylvanicus	http://arctos.database.museum/guid/UAM:Mamm:94614?seid=331698	58.7642	-155.893	400	Idavain Lake	4	7	2004	PRESERVED_SPECIMEN	UAM	UAM:Mamm:94614	Stephen O. MacDonald
Microtus pennsylvanicus	http://arctos.database.museum/guid/UAM:Mamm:94610?seid=244987	58.7642	-155.893	400	Idavain Lake	4	7	2004	PRESERVED_SPECIMEN	UAM	UAM:Mamm:94610	Aren M. Gunderson
Microtus pennsylvanicus	http://arctos.database.museum/guid/UAM:Mamm:92254?seid=280029	59.231	-156.701	150	3 miles north of Kvichak River, 4 miles east of Yellow Creek	21	7	2003	PRESERVED_SPECIMEN	UAM	UAM:Mamm:92254	Brandy K. Jacobsen
Microtus pennsylvanicus	http://arctos.database.museum/guid/UAM:Mamm:92253?seid=1165316	59.231	-156.701	150	3 miles north of Kvichak River, 4 miles east of Yellow Creek	21	7	2003	PRESERVED_SPECIMEN	UAM	UAM:Mamm:92253	Brandy K. Jacobsen
Microtus pennsylvanicus	http://arctos.database.museum/guid/UAM:Mamm:92291?seid=201498	59.231	-156.701	150	3 miles north of Kvichak River, 4 miles east of Yellow Creek	21	7	2003	PRESERVED_SPECIMEN	UAM	UAM:Mamm:92291	Brandy K. Jacobsen
Microtus pennsylvanicus	http://arctos.database.museum/guid/UAM:Mamm:92282?seid=415697	59.231	-156.701	150	3 miles north of Kvichak River, 4 miles east of Yellow Creek	21	7	2003	PRESERVED_SPECIMEN	UAM	UAM:Mamm:92282	Brandy K. Jacobsen
Microtus pennsylvanicus	http://arctos.database.museum/guid/UAM:Mamm:92326?seid=1057971	59.231	-156.701	150	3 miles north of Kvichak River, 4 miles east of Yellow Creek	22	7	2003	PRESERVED_SPECIMEN	UAM	UAM:Mamm:92326	Brittany C. Bowling
Microtus pennsylvanicus	http://arctos.database.museum/guid/UAM:Mamm:79794?seid=1192398	67.3453	-153.663	150	S side of Takahula Lake	30	7	2002	PRESERVED_SPECIMEN	UAM	UAM:Mamm:79794	Amy M. Runck
Microtus pennsylvanicus	http://arctos.database.museum/guid/UAM:Mamm:79660?seid=1306987	67.3453	-153.663	150	S side of Takahula Lake	28	7	2002	PRESERVED_SPECIMEN	UAM	UAM:Mamm:79660	Amy M. Runck
Microtus pennsylvanicus	http://arctos.database.museum/guid/UAM:Mamm:79793?seid=1342690	67.3453	-153.663	150	S side of Takahula Lake	30	7	2002	PRESERVED_SPECIMEN	UAM	UAM:Mamm:79793	Amy M. Runck
Microtus pennsylvanicus	http://arctos.database.museum/guid/UAM:Mamm:79792?seid=128911	67.3453	-153.663	150	S side of Takahula Lake	30	7	2002	PRESERVED_SPECIMEN	UAM	UAM:Mamm:79792	Amy M. Runck
Microtus pennsylvanicus	http://arctos.database.museum/guid/UAM:Mamm:79659?seid=456649	67.3453	-153.663	150	S side of Takahula Lake	27	7	2002	PRESERVED_SPECIMEN	UAM	UAM:Mamm:79659	Amy M. Runck
Microtus pennsylvanicus	http://arctos.database.museum/guid/UAM:Mamm:79791?seid=72097	67.3453	-153.663	150	S side of Takahula Lake	30	7	2002	PRESERVED_SPECIMEN	UAM	UAM:Mamm:79791	Amy M. Runck
Microtus pennsylvanicus	http://arctos.database.museum/guid/UAM:Mamm:79658?seid=1328302	67.3453	-153.663	150	S side of Takahula Lake	27	7	2002	PRESERVED_SPECIMEN	UAM	UAM:Mamm:79658	Amy M. Runck
Microtus pennsylvanicus	http://arctos.database.museum/guid/UAM:Mamm:79657?seid=1500199	67.3453	-153.663	150	S side of Takahula Lake	27	7	2002	PRESERVED_SPECIMEN	UAM	UAM:Mamm:79657	Amy M. Runck
Microtus pennsylvanicus	http://arctos.database.museum/guid/UAM:Mamm:79656?seid=350044	67.3453	-153.663	150	S side of Takahula Lake	27	7	2002	PRESERVED_SPECIMEN	UAM	UAM:Mamm:79656	Amy M. Runck
Microtus pennsylvanicus	http://arctos.database.museum/guid/UAM:Mamm:79687?seid=1428730	67.3453	-153.663	150	S side of Takahula Lake	29	7	2002	PRESERVED_SPECIMEN	UAM	UAM:Mamm:79687	Amy M. Runck
Microtus pennsylvanicus	http://arctos.database.museum/guid/UAM:Mamm:79585?seid=1407193	67.3453	-153.663	150	S side of Takahula Lake	27	7	2002	PRESERVED_SPECIMEN	UAM	UAM:Mamm:79585	Amy M. Runck
Microtus pennsylvanicus	http://arctos.database.museum/guid/UAM:Mamm:79622?seid=1593517	67.3453	-153.663	150	S side of Takahula Lake	30	7	2002	PRESERVED_SPECIMEN	UAM	UAM:Mamm:79622	Amy M. Runck
Microtus pennsylvanicus	http://arctos.database.museum/guid/UAM:Mamm:79578?seid=1636310	67.3453	-153.663	150	S side of Takahula Lake	26	7	2002	PRESERVED_SPECIMEN	UAM	UAM:Mamm:79578	Amy M. Runck
Microtus pennsylvanicus	http://arctos.database.museum/guid/UAM:Mamm:79566?seid=736248	67.3462	-153.668	150	S side of Takahula Lake	26	7	2002	PRESERVED_SPECIMEN	UAM	UAM:Mamm:79566	Amy M. Runck
Microtus pennsylvanicus	http://arctos.database.museum/guid/UAM:Mamm:76668?seid=579727	58.55	-133.683	1041	Taku River, Canyon Island	16	7	1994	PRESERVED_SPECIMEN	UAM	UAM:Mamm:76668	Aren M. Gunderson
Microtus pennsylvanicus	http://arctos.database.museum/guid/UAM:Mamm:76685?seid=1576003	58.55	-133.683	1041		17	7	1994	PRESERVED_SPECIMEN	UAM	UAM:Mamm:76685	Aren M. Gunderson
Microtus pennsylvanicus	http://arctos.database.museum/guid/UAM:Mamm:74809?seid=1441191	56.5167	-132.45	1041	North Kadin Island	14	9	1994	PRESERVED_SPECIMEN	UAM	UAM:Mamm:74809	Aren M. Gunderson
Microtus pennsylvanicus	http://arctos.database.museum/guid/UAM:Mamm:74808?seid=105751	56.5167	-132.45	1041	North Kadin Island	14	9	1994	PRESERVED_SPECIMEN	UAM	UAM:Mamm:74808	Aren M. Gunderson
Microtus pennsylvanicus	http://arctos.database.museum/guid/UAM:Mamm:74807?seid=569587	56.5167	-132.45	1041	North Kadin Island	14	9	1994	PRESERVED_SPECIMEN	UAM	UAM:Mamm:74807	Aren M. Gunderson
Microtus pennsylvanicus	http://arctos.database.museum/guid/UAM:Mamm:74806?seid=1491168	56.5167	-132.45	1041	North Kadin Island	14	9	1994	PRESERVED_SPECIMEN	UAM	UAM:Mamm:74806	Aren M. Gunderson
Microtus pennsylvanicus	http://arctos.database.museum/guid/UAM:Mamm:74805?seid=497879	56.5167	-132.45	1041	North Kadin Island	14	9	1994	PRESERVED_SPECIMEN	UAM	UAM:Mamm:74805	Aren M. Gunderson
Microtus pennsylvanicus	http://arctos.database.museum/guid/UAM:Mamm:74804?seid=1695818	56.5167	-132.45	1041	North Kadin Island	14	9	1994	PRESERVED_SPECIMEN	UAM	UAM:Mamm:74804	Aren M. Gunderson
Microtus pennsylvanicus	http://arctos.database.museum/guid/UAM:Mamm:74803?seid=875756	56.5167	-132.45	1041	North Kadin Island	14	9	1994	PRESERVED_SPECIMEN	UAM	UAM:Mamm:74803	Aren M. Gunderson
Microtus pennsylvanicus	http://arctos.database.museum/guid/UAM:Mamm:74802?seid=1434011	56.5167	-132.45	1041	North Kadin Island	14	9	1994	PRESERVED_SPECIMEN	UAM	UAM:Mamm:74802	Aren M. Gunderson
Microtus pennsylvanicus	http://arctos.database.museum/guid/UAM:Mamm:74801?seid=461902	56.5167	-132.45	1041	North Kadin Island	14	9	1994	PRESERVED_SPECIMEN	UAM	UAM:Mamm:74801	Aren M. Gunderson
Microtus pennsylvanicus	http://arctos.database.museum/guid/UAM:Mamm:74799?seid=1202955	56.5167	-132.45	1041		9	9	1994	PRESERVED_SPECIMEN	UAM	UAM:Mamm:74799	Aren M. Gunderson
Microtus pennsylvanicus	http://arctos.database.museum/guid/UAM:Mamm:74786?seid=709707	56.5167	-132.45	1041		8	9	1994	PRESERVED_SPECIMEN	UAM	UAM:Mamm:74786	Aren M. Gunderson
Microtus pennsylvanicus	http://arctos.database.museum/guid/UAM:Mamm:74783?seid=1360313	56.5167	-132.45	1041		8	9	1994	PRESERVED_SPECIMEN	UAM	UAM:Mamm:74783	Aren M. Gunderson
Microtus pennsylvanicus	http://arctos.database.museum/guid/UAM:Mamm:74782?seid=1489222	56.5167	-132.45	1041		8	9	1994	PRESERVED_SPECIMEN	UAM	UAM:Mamm:74782	Aren M. Gunderson
Microtus pennsylvanicus	http://arctos.database.museum/guid/UAM:Mamm:66903?seid=50437	58.5333	-133.667	1041	Taku River, mouth of Fish Creek	16	7	1994	PRESERVED_SPECIMEN	UAM	UAM:Mamm:66903	Aren M. Gunderson
Microtus pennsylvanicus	http://arctos.database.museum/guid/UAM:Mamm:67121?seid=442765	56.5333	-132.45	1041	south Kadin Island	14	9	1994	PRESERVED_SPECIMEN	UAM	UAM:Mamm:67121	unknown
Microtus pennsylvanicus	http://arctos.database.museum/guid/UAM:Mamm:60254?seid=1706610	65.4833	-157.767	2000	Upper Pitka River	8	8	1985	PRESERVED_SPECIMEN	UAM	UAM:Mamm:60254	Gordon H. Jarrell
Microtus pennsylvanicus	http://arctos.database.museum/guid/UAM:Mamm:60253?seid=1498847	65.4833	-157.767	2000	Upper Pitka River	10	8	1985	PRESERVED_SPECIMEN	UAM	UAM:Mamm:60253	Gordon H. Jarrell
Microtus pennsylvanicus	http://arctos.database.museum/guid/UAM:Mamm:60250?seid=840315	65.4833	-157.767	2000	Upper Pitka River	15	8	1985	PRESERVED_SPECIMEN	UAM	UAM:Mamm:60250	Gordon H. Jarrell
Microtus pennsylvanicus	http://arctos.database.museum/guid/UAM:Mamm:60249?seid=1212309	65.4833	-157.767	2000	Upper Pitka River	12	8	1985	PRESERVED_SPECIMEN	UAM	UAM:Mamm:60249	Gordon H. Jarrell
Microtus pennsylvanicus	http://arctos.database.museum/guid/UAM:Mamm:52195?seid=1065187	58.55	-133.683	1041	Taku River, Canyon Island	16	7	1994	PRESERVED_SPECIMEN	UAM	UAM:Mamm:52195	unknown
Microtus pennsylvanicus	http://arctos.database.museum/guid/UAM:Mamm:50728?seid=1100830	58.55	-133.683	1041	Taku River, Canyon Island	16	7	1994	PRESERVED_SPECIMEN	UAM	UAM:Mamm:50728	unknown
Microtus pennsylvanicus	http://arctos.database.museum/guid/UAM:Mamm:47225?seid=1346533	58.55	-133.683	2000	Mainland E of Canyon Is	16	7	1994	PRESERVED_SPECIMEN	UAM	UAM:Mamm:47225	unknown
Microtus pennsylvanicus	http://arctos.database.museum/guid/UAM:Mamm:47223?seid=1375243	58.55	-133.683	2000	Mainland E of Canyon Is	16	7	1994	PRESERVED_SPECIMEN	UAM	UAM:Mamm:47223	unknown
Microtus pennsylvanicus	http://arctos.database.museum/guid/UAM:Mamm:47230?seid=843710	58.55	-133.683	2000	Mainland E of Canyon Is	16	7	1994	PRESERVED_SPECIMEN	UAM	UAM:Mamm:47230	unknown
Microtus pennsylvanicus	http://arctos.database.museum/guid/UAM:Mamm:47226?seid=1332144	58.55	-133.683	2000	Mainland E of Canyon Is	16	7	1994	PRESERVED_SPECIMEN	UAM	UAM:Mamm:47226	unknown
Microtus pennsylvanicus	http://arctos.database.museum/guid/UAM:Mamm:47224?seid=289551	58.55	-133.683	2000	Mainland E of Canyon Is	16	7	1994	PRESERVED_SPECIMEN	UAM	UAM:Mamm:47224	unknown
Microtus pennsylvanicus	http://arctos.database.museum/guid/UAM:Mamm:47237?seid=75549	58.55	-133.683	2000		17	7	1994	PRESERVED_SPECIMEN	UAM	UAM:Mamm:47237	unknown
Microtus pennsylvanicus	http://arctos.database.museum/guid/UAM:Mamm:46946?seid=306480	58.55	-133.85	1041	Fish Creek	15	7	1994	PRESERVED_SPECIMEN	UAM	UAM:Mamm:46946	unknown
Microtus pennsylvanicus	http://arctos.database.museum/guid/UAM:Mamm:44509?seid=885684	56.5333	-132.45	2000	N Kadin Island	15	9	1994	PRESERVED_SPECIMEN	UAM	UAM:Mamm:44509	unknown
Microtus pennsylvanicus	http://arctos.database.museum/guid/UAM:Mamm:41642?seid=1028936	56.5333	-132.45	2000	N Kadin Island	15	9	1994	PRESERVED_SPECIMEN	UAM	UAM:Mamm:41642	unknown
Microtus pennsylvanicus	http://arctos.database.museum/guid/UAM:Mamm:41641?seid=657435	56.5333	-132.45	2000	N Kadin Island	15	9	1994	PRESERVED_SPECIMEN	UAM	UAM:Mamm:41641	unknown
Microtus pennsylvanicus	http://arctos.database.museum/guid/UAM:Mamm:4008?seid=1096817	66	-156.833	3615	Huslia R, North Fork, Yatlin's cabin	31	8	1957	PRESERVED_SPECIMEN	UAM	UAM:Mamm:4008	unknown
Microtus pennsylvanicus	http://arctos.database.museum/guid/UAM:Mamm:3989?seid=225599	66	-156.833	3615	Huslia R, North Fork, Yatlin's cabin	24	8	1957	PRESERVED_SPECIMEN	UAM	UAM:Mamm:3989	unknown
Microtus pennsylvanicus	http://arctos.database.museum/guid/UAM:Mamm:3990?seid=1003621	66	-156.833	3615	Huslia R, North Fork, Yatlin's cabin	24	8	1957	PRESERVED_SPECIMEN	UAM	UAM:Mamm:3990	unknown
Microtus pennsylvanicus	http://arctos.database.museum/guid/UAM:Mamm:3987?seid=1010955	66	-156.833	3615	Huslia R, North Fork, Yatlin's cabin	24	8	1957	PRESERVED_SPECIMEN	UAM	UAM:Mamm:3987	unknown
Microtus pennsylvanicus	http://arctos.database.museum/guid/UAM:Mamm:3988?seid=411317	66	-156.833	3615	Huslia R, North Fork, Yatlin's cabin	24	8	1957	PRESERVED_SPECIMEN	UAM	UAM:Mamm:3988	unknown
Microtus pennsylvanicus	http://arctos.database.museum/guid/UAM:Mamm:3993?seid=1604447	66	-156.833	3615	Huslia R, North Fork, Yatlin's cabin	26	8	1957	PRESERVED_SPECIMEN	UAM	UAM:Mamm:3993	unknown
Microtus pennsylvanicus	http://arctos.database.museum/guid/UAM:Mamm:3981?seid=1046320	66	-156.833	3615	Huslia R, North Fork, Yatlin's cabin	23	8	1957	PRESERVED_SPECIMEN	UAM	UAM:Mamm:3981	unknown
Microtus pennsylvanicus	http://arctos.database.museum/guid/UAM:Mamm:3983?seid=33614	66	-156.833	3615	Huslia R, North Fork, Yatlin's cabin	24	8	1957	PRESERVED_SPECIMEN	UAM	UAM:Mamm:3983	unknown
Microtus pennsylvanicus	http://arctos.database.museum/guid/UAM:Mamm:3972?seid=1740858	66	-156.833	3615	Huslia R, North Fork, Yatlin's cabin	20	8	1957	PRESERVED_SPECIMEN	UAM	UAM:Mamm:3972	unknown
Microtus pennsylvanicus	http://arctos.database.museum/guid/UAM:Mamm:3979?seid=853149	66	-156.833	3615	Huslia R, North Fork, Yatlin's cabin	23	8	1957	PRESERVED_SPECIMEN	UAM	UAM:Mamm:3979	unknown
Microtus pennsylvanicus	http://arctos.database.museum/guid/UAM:Mamm:3970?seid=530342	66	-156.833	3615	Huslia R, North Fork, Yatlin's cabin	20	8	1957	PRESERVED_SPECIMEN	UAM	UAM:Mamm:3970	unknown
Microtus pennsylvanicus	http://arctos.database.museum/guid/UAM:Mamm:3971?seid=532167	66	-156.833	3615	Huslia R, North Fork, Yatlin's cabin	20	8	1957	PRESERVED_SPECIMEN	UAM	UAM:Mamm:3971	unknown
Microtus pennsylvanicus	http://arctos.database.museum/guid/UAM:Mamm:3980?seid=1590522	66	-156.833	3615	Huslia R, North Fork, Yatlin's cabin	23	8	1957	PRESERVED_SPECIMEN	UAM	UAM:Mamm:3980	unknown
Microtus pennsylvanicus	http://arctos.database.museum/guid/UAM:Mamm:3968?seid=1447015	66	-156.833	3615	Huslia R, North Fork, Yatlin's cabin	19	8	1957	PRESERVED_SPECIMEN	UAM	UAM:Mamm:3968	unknown
Microtus pennsylvanicus	http://arctos.database.museum/guid/UAM:Mamm:3976?seid=1825362	66	-156.833	3615	Huslia R, North Fork, Yatlin's cabin	22	8	1957	PRESERVED_SPECIMEN	UAM	UAM:Mamm:3976	unknown
Microtus pennsylvanicus	http://arctos.database.museum/guid/UAM:Mamm:3912?seid=389811	66	-156.833	3615	Huslia R, North Fork, Yatlin's cabin	3	8	1957	PRESERVED_SPECIMEN	UAM	UAM:Mamm:3912	unknown
Microtus pennsylvanicus	http://arctos.database.museum/guid/UAM:Mamm:3903?seid=1481491	66	-156.833	3615	Huslia R, North Fork, Yatlin's cabin	2	8	1957	PRESERVED_SPECIMEN	UAM	UAM:Mamm:3903	unknown
Microtus pennsylvanicus	http://arctos.database.museum/guid/UAM:Mamm:3907?seid=1796823	66	-156.833	3615	Huslia R, North Fork, Yatlin's cabin	2	8	1957	PRESERVED_SPECIMEN	UAM	UAM:Mamm:3907	unknown
Microtus pennsylvanicus	http://arctos.database.museum/guid/UAM:Mamm:3894?seid=1525586	66	-156.833	3615	Huslia R, North Fork, Yatlin's cabin	1	8	1957	PRESERVED_SPECIMEN	UAM	UAM:Mamm:3894	unknown
Microtus pennsylvanicus	http://arctos.database.museum/guid/UAM:Mamm:3895?seid=788213	66	-156.833	3615	Huslia R, North Fork, Yatlin's cabin	1	8	1957	PRESERVED_SPECIMEN	UAM	UAM:Mamm:3895	unknown
Microtus pennsylvanicus	http://arctos.database.museum/guid/UAM:Mamm:3893?seid=296456	66	-156.833	3615	Huslia R, North Fork, Yatlin's cabin	1	8	1957	PRESERVED_SPECIMEN	UAM	UAM:Mamm:3893	unknown
Microtus pennsylvanicus	http://arctos.database.museum/guid/UAM:Mamm:36593?seid=1817490	56.5333	-132.45	2000		15	9	1994	PRESERVED_SPECIMEN	UAM	UAM:Mamm:36593	unknown
Microtus pennsylvanicus	http://arctos.database.museum/guid/UAM:Mamm:36587?seid=1315917	56.5333	-132.45	2000		15	9	1994	PRESERVED_SPECIMEN	UAM	UAM:Mamm:36587	unknown
Microtus pennsylvanicus	http://arctos.database.museum/guid/UAM:Mamm:36588?seid=1810353	56.5333	-132.45	2000		15	9	1994	PRESERVED_SPECIMEN	UAM	UAM:Mamm:36588	unknown
Microtus pennsylvanicus	http://arctos.database.museum/guid/UAM:Mamm:36589?seid=1752846	56.5333	-132.45	2000		15	9	1994	PRESERVED_SPECIMEN	UAM	UAM:Mamm:36589	unknown
Microtus pennsylvanicus	http://arctos.database.museum/guid/UAM:Mamm:36595?seid=363676	56.5333	-132.45	2000	southern part of island	8	9	1994	PRESERVED_SPECIMEN	UAM	UAM:Mamm:36595	unknown
Microtus pennsylvanicus	http://arctos.database.museum/guid/UAM:Mamm:36586?seid=180566	56.5333	-132.45	2000		15	9	1994	PRESERVED_SPECIMEN	UAM	UAM:Mamm:36586	unknown
Microtus pennsylvanicus	http://arctos.database.museum/guid/UAM:Mamm:34260?seid=734302	58.55	-133.683	1041	Taku River, 0.8 km N Fish Creek	17	7	1994	PRESERVED_SPECIMEN	UAM	UAM:Mamm:34260	unknown
Microtus pennsylvanicus	http://arctos.database.museum/guid/UAM:Mamm:34240?seid=1578840	58.55	-133.85	1041	Taku River, Fish Creek	15	7	1994	PRESERVED_SPECIMEN	UAM	UAM:Mamm:34240	unknown
Microtus pennsylvanicus	http://arctos.database.museum/guid/UAM:Mamm:34238?seid=1085177	58.5333	-133.683	1041	Taku River, Fish Creek	15	7	1994	PRESERVED_SPECIMEN	UAM	UAM:Mamm:34238	unknown
Microtus pennsylvanicus	http://arctos.database.museum/guid/UAM:Mamm:34241?seid=1013670	58.55	-133.85	1041	Taku River, Fish Creek	16	7	1994	PRESERVED_SPECIMEN	UAM	UAM:Mamm:34241	unknown
Microtus pennsylvanicus	http://arctos.database.museum/guid/UAM:Mamm:34239?seid=734357	58.55	-133.85	1041	Taku River, Fish Creek	15	7	1994	PRESERVED_SPECIMEN	UAM	UAM:Mamm:34239	unknown
Microtus pennsylvanicus	http://arctos.database.museum/guid/UAM:Mamm:34174?seid=503445	58.5444	-133.681	0	mouth of Fish Creek	15	7	1994	PRESERVED_SPECIMEN	UAM	UAM:Mamm:34174	unknown
Microtus pennsylvanicus	http://arctos.database.museum/guid/UAM:Mamm:34168?seid=333737	58.5333	-133.683	1041	Fish Creek	15	7	1994	PRESERVED_SPECIMEN	UAM	UAM:Mamm:34168	unknown
Microtus pennsylvanicus	http://arctos.database.museum/guid/UAM:Mamm:34177?seid=1755109	58.5444	-133.681	0	mouth of Fish Creek	16	7	1994	PRESERVED_SPECIMEN	UAM	UAM:Mamm:34177	unknown
Microtus pennsylvanicus	http://arctos.database.museum/guid/UAM:Mamm:34167?seid=1076266	58.5333	-133.683	1041	Fish Creek	15	7	1994	PRESERVED_SPECIMEN	UAM	UAM:Mamm:34167	unknown
Microtus pennsylvanicus	http://arctos.database.museum/guid/UAM:Mamm:34172?seid=1356322	58.55	-133.85	1041	Fish Creek	16	7	1994	PRESERVED_SPECIMEN	UAM	UAM:Mamm:34172	unknown
Microtus pennsylvanicus	http://arctos.database.museum/guid/UAM:Mamm:34165?seid=711590	58.5333	-133.683	1041	Fish Creek	15	7	1994	PRESERVED_SPECIMEN	UAM	UAM:Mamm:34165	unknown
Microtus pennsylvanicus	http://arctos.database.museum/guid/UAM:Mamm:34169?seid=626530	58.5333	-133.683	1041	Fish Creek	15	7	1994	PRESERVED_SPECIMEN	UAM	UAM:Mamm:34169	unknown
Microtus pennsylvanicus	http://arctos.database.museum/guid/UAM:Mamm:34171?seid=1485252	58.55	-133.85	1041	Fish Creek	15	7	1994	PRESERVED_SPECIMEN	UAM	UAM:Mamm:34171	unknown
Microtus pennsylvanicus	http://arctos.database.museum/guid/UAM:Mamm:34175?seid=831692	58.5444	-133.681	0	mouth of Fish Creek	16	7	1994	PRESERVED_SPECIMEN	UAM	UAM:Mamm:34175	unknown
Microtus pennsylvanicus	http://arctos.database.museum/guid/UAM:Mamm:34166?seid=854261	58.5333	-133.683	1041	Fish Creek	15	7	1994	PRESERVED_SPECIMEN	UAM	UAM:Mamm:34166	unknown
Microtus pennsylvanicus	http://arctos.database.museum/guid/UAM:Mamm:34173?seid=630003	58.55	-133.683	1041	0.8 km N Fish Creek	17	7	1994	PRESERVED_SPECIMEN	UAM	UAM:Mamm:34173	unknown
Microtus pennsylvanicus	http://arctos.database.museum/guid/UAM:Mamm:34170?seid=1463897	58.55	-133.85	1041	Fish Creek	16	7	1994	PRESERVED_SPECIMEN	UAM	UAM:Mamm:34170	unknown
Microtus pennsylvanicus	http://arctos.database.museum/guid/UAM:Mamm:15874?seid=908669	65.4833	-157.333	1041		28	7	1984	PRESERVED_SPECIMEN	UAM	UAM:Mamm:15874	unknown
Microtus pennsylvanicus	http://arctos.database.museum/guid/UAM:Mamm:15873?seid=1782371	65.4833	-157.333	1041		28	7	1984	PRESERVED_SPECIMEN	UAM	UAM:Mamm:15873	unknown
Microtus pennsylvanicus	urn:catalog:TCWC:Mammals:61667	56.2556	-157.762	0	Chignik Lake	20	8	1991	PRESERVED_SPECIMEN	TCWC	61667
Microtus pennsylvanicus	urn:catalog:CAS:MAM:21090	55.975	-130.028	3219	4 miles north Hyder, Wrangel Dist.	2	7	1977	PRESERVED_SPECIMEN	CASC	21090
Microtus pennsylvanicus	urn:catalog:CAS:MAM:21089	55.4835	-132.822	8377	6 miles west Hollis	11	6	1977	PRESERVED_SPECIMEN	CASC	21089
Microtus pennsylvanicus	urn:catalog:CAS:MAM:21088	55.4835	-132.822	8377	6 miles west Hollis	11	6	1977	PRESERVED_SPECIMEN	CASC	21088
Microtus pennsylvanicus	urn:catalog:CAS:MAM:21087	55.4835	-132.822	8377	6 miles west Hollis	11	6	1977	PRESERVED_SPECIMEN	CASC	21087
Microtus pennsylvanicus	urn:catalog:CAS:MAM:8053	56.3076	-158.394	2482	Anchorage Bay	25	9	1938	PRESERVED_SPECIMEN	CASC	8053
Microtus xanthognathus	http://arctos.database.museum/guid/UAM:Mamm:116110?seid=1978354	61.9132	-161.457	0	Above Kako Camp	28	6	2012	PRESERVED_SPECIMEN	UAM	UAM:Mamm:116110	Alex Nicely
Microtus xanthognathus	http://arctos.database.museum/guid/UAM:Mamm:116109?seid=1978353	61.9714	-161.456	0	Above Kako Camp	27	6	2012	PRESERVED_SPECIMEN	UAM	UAM:Mamm:116109	Edward Corp
Microtus xanthognathus	http://arctos.database.museum/guid/UAM:Mamm:116060?seid=1972347	61.9093	-161.454	0	Above Kako Camp	1	7	2012	PRESERVED_SPECIMEN	UAM	UAM:Mamm:116060	Edward Corp
Mustela nivalis	http://arctos.database.museum/guid/MVZ:Mamm:118872?seid=1028143	71.3871	-156.485	1447	Point Barrow	4	7	1953	PRESERVED_SPECIMEN	MVZ	MVZ:Mamm:118872	Museum of Vertebrate Zoology, University of California, Berkeley
Mustela nivalis	http://arctos.database.museum/guid/MVZ:Mamm:118716?seid=642503	71.3871	-156.485	1447	Point Barrow	23	6	1953	PRESERVED_SPECIMEN	MVZ	MVZ:Mamm:118716	Museum of Vertebrate Zoology, University of California, Berkeley
Mustela nivalis	urn:catalog:SDNHM:Mammals:12203	71.3	-156.77	0	Barrow	0	0	0	PRESERVED_SPECIMEN	SDNHM	12203
Mustela nivalis	urn:catalog:SDNHM:Mammals:12202	71.3	-156.77	0	Barrow	0	0	0	PRESERVED_SPECIMEN	SDNHM	12202
Mustela nivalis	urn:catalog:SDNHM:Mammals:12201	71.3	-156.77	0	Barrow	0	0	0	PRESERVED_SPECIMEN	SDNHM	12201
Mustela nivalis	urn:catalog:SDNHM:Mammals:11415	71.3	-156.77	0	Barrow	0	0	0	PRESERVED_SPECIMEN	SDNHM	11415
Mustela nivalis	urn:catalog:SDNHM:Mammals:11414	71.3	-156.77	0	Barrow	0	0	0	PRESERVED_SPECIMEN	SDNHM	11414
Mustela nivalis	http://arctos.database.museum/guid/CHAS:Mamm:2647?seid=4235437	71.3515	-156.566	5478	Point Barrow	1	4	1933	PRESERVED_SPECIMEN	CHAS	CHAS:Mamm:2647	unknown
Mustela nivalis	http://arctos.database.museum/guid/CHAS:Mamm:2649?seid=4235439	71.3515	-156.566	5478	Point Barrow	27	6	1933	PRESERVED_SPECIMEN	CHAS	CHAS:Mamm:2649	unknown
Mustela nivalis	http://arctos.database.museum/guid/CHAS:Mamm:2648?seid=4235438	71.3515	-156.566	5478	Point Barrow	7	7	1933	PRESERVED_SPECIMEN	CHAS	CHAS:Mamm:2648	unknown
Mustela nivalis	http://arctos.database.museum/guid/CHAS:Mamm:2646?seid=4235436	71.3515	-156.566	5478	Point Barrow	1	7	1933	PRESERVED_SPECIMEN	CHAS	CHAS:Mamm:2646	unknown
Mustela nivalis	http://arctos.database.museum/guid/UAM:Mamm:137722?seid=4057635	64.7978	-141.715	420	Mount Eldridge, Excelsior Creek, north fork	4	8	2011	PRESERVED_SPECIMEN	UAM	UAM:Mamm:137722	Kyndall Hildebrandt
Mustela nivalis	8f98ae5e-b41d-41d4-a6ab-b64303b6c02e	65.7333	-144.333	0	Near 12 Mile House.	7	9	1969	PRESERVED_SPECIMEN	CMN	CMNMA 41016
Mustela nivalis	62b8d135-90ae-0ae4-f984-6007925d4376	63.1667	-146.5	0	Denali highway east of MacLaren.	11	7	1969	PRESERVED_SPECIMEN	CMN	CMNMA 41018
Mustela nivalis	395e51a5-62b9-2b94-50aa-4605aee1b30a	65.7333	-144.333	0	Near 12 Mile House.	11	9	1969	PRESERVED_SPECIMEN	CMN	CMNMA 41017
Mustela nivalis	179e381e-e423-4234-478a-c6ebe6814a5a	65.7333	-144.333	0	Near 12 Mile House.	7	9	1969	PRESERVED_SPECIMEN	CMN	CMNMA 41015
Mustela nivalis	99ef2a28-5246-4142-beea-c566e4f843a7	71.3836	-156.471	0	Point Barrow	3	7	1963	PRESERVED_SPECIMEN	CSULB	5042
Mustela nivalis	http://arctos.database.museum/guid/MVZ:Mamm:43287?seid=303019	71.2902	-156.792	2317	Barrow	1	3	1929	PRESERVED_SPECIMEN	MVZ	MVZ:Mamm:43287	Museum of Vertebrate Zoology, University of California, Berkeley
Mustela nivalis	http://arctos.database.museum/guid/MVZ:Mamm:43289?seid=1461496	71.2902	-156.792	2317	Barrow	6	3	1929	PRESERVED_SPECIMEN	MVZ	MVZ:Mamm:43289	Museum of Vertebrate Zoology, University of California, Berkeley
Mustela nivalis	http://arctos.database.museum/guid/MVZ:Mamm:43290?seid=951394	71.2902	-156.792	2317	Barrow	6	3	1929	PRESERVED_SPECIMEN	MVZ	MVZ:Mamm:43290	Museum of Vertebrate Zoology, University of California, Berkeley
Mustela nivalis	http://arctos.database.museum/guid/MVZ:Mamm:43288?seid=1818658	71.2902	-156.792	2317	Barrow	1	3	1929	PRESERVED_SPECIMEN	MVZ	MVZ:Mamm:43288	Museum of Vertebrate Zoology, University of California, Berkeley
Mustela nivalis	http://arctos.database.museum/guid/MVZ:Mamm:40057?seid=723759	71.2902	-156.792	2317	Barrow	1	2	1928	PRESERVED_SPECIMEN	MVZ	MVZ:Mamm:40057	Museum of Vertebrate Zoology, University of California, Berkeley
Mustela nivalis	http://arctos.database.museum/guid/MVZ:Mamm:40059?seid=1368499	71.2902	-156.792	2317	Barrow	15	6	1928	PRESERVED_SPECIMEN	MVZ	MVZ:Mamm:40059	Museum of Vertebrate Zoology, University of California, Berkeley
Mustela nivalis	http://arctos.database.museum/guid/MVZ:Mamm:40058?seid=730667	71.2902	-156.792	2317	Barrow	14	6	1928	PRESERVED_SPECIMEN	MVZ	MVZ:Mamm:40058	Museum of Vertebrate Zoology, University of California, Berkeley
Mustela nivalis	http://arctos.database.museum/guid/MVZ:Mamm:184120?seid=967323	71.2902	-156.792	2317	Barrow	22	7	1960	PRESERVED_SPECIMEN	MVZ	MVZ:Mamm:184120	Museum of Vertebrate Zoology, University of California, Berkeley
Mustela nivalis	http://arctos.database.museum/guid/MVZ:Mamm:140472?seid=1445830	71.2902	-156.792	2317	Barrow	20	7	1969	PRESERVED_SPECIMEN	MVZ	MVZ:Mamm:140472	Museum of Vertebrate Zoology, University of California, Berkeley
Mustela nivalis	http://arctos.database.museum/guid/MVZ:Mamm:140471?seid=1575710	71.2902	-156.792	2317	Barrow	27	7	1969	PRESERVED_SPECIMEN	MVZ	MVZ:Mamm:140471	Museum of Vertebrate Zoology, University of California, Berkeley
Mustela nivalis	http://arctos.database.museum/guid/MVZ:Mamm:134458?seid=404684	70.779	-157.214	44804	Inaru River	9	6	1963	PRESERVED_SPECIMEN	MVZ	MVZ:Mamm:134458	Museum of Vertebrate Zoology, University of California, Berkeley
Mustela nivalis	http://arctos.database.museum/guid/MVZ:Mamm:134454?seid=481499	71.2902	-156.792	2317	Barrow	18	5	1963	PRESERVED_SPECIMEN	MVZ	MVZ:Mamm:134454	Museum of Vertebrate Zoology, University of California, Berkeley
Mustela nivalis	http://arctos.database.museum/guid/MVZ:Mamm:134459?seid=1117298	71.2902	-156.792	2317	Barrow	1	1	1963	PRESERVED_SPECIMEN	MVZ	MVZ:Mamm:134459	Museum of Vertebrate Zoology, University of California, Berkeley
Mustela nivalis	http://arctos.database.museum/guid/MVZ:Mamm:134455?seid=1202424	71.2902	-156.792	2317	Barrow	6	6	1963	PRESERVED_SPECIMEN	MVZ	MVZ:Mamm:134455	Museum of Vertebrate Zoology, University of California, Berkeley
Mustela nivalis	http://arctos.database.museum/guid/MVZ:Mamm:134456?seid=1216478	71.2902	-156.792	2317	Barrow	26	6	1963	PRESERVED_SPECIMEN	MVZ	MVZ:Mamm:134456	Museum of Vertebrate Zoology, University of California, Berkeley
Mustela nivalis	http://arctos.database.museum/guid/MVZ:Mamm:134457?seid=530834	71.2902	-156.792	2317	Barrow	23	5	1965	PRESERVED_SPECIMEN	MVZ	MVZ:Mamm:134457	Museum of Vertebrate Zoology, University of California, Berkeley
Mustela nivalis	http://arctos.database.museum/guid/MVZ:Mamm:134453?seid=852990	71.2902	-156.792	2317	Barrow	10	7	1960	PRESERVED_SPECIMEN	MVZ	MVZ:Mamm:134453	Museum of Vertebrate Zoology, University of California, Berkeley
Mustela nivalis	http://arctos.database.museum/guid/MVZ:Mamm:134452?seid=339014	71.2902	-156.792	2317	Barrow	29	4	1960	PRESERVED_SPECIMEN	MVZ	MVZ:Mamm:134452	Museum of Vertebrate Zoology, University of California, Berkeley
Mustela nivalis	http://arctos.database.museum/guid/MVZ:Mamm:129406?seid=248063	70.9888	-154.576	306	Cape Simpson	25	7	1961	PRESERVED_SPECIMEN	MVZ	MVZ:Mamm:129406	Museum of Vertebrate Zoology, University of California, Berkeley
Mustela nivalis	http://arctos.database.museum/guid/MVZ:Mamm:129405?seid=1073738	71.2902	-156.792	2317	Barrow	21	7	1961	PRESERVED_SPECIMEN	MVZ	MVZ:Mamm:129405	Museum of Vertebrate Zoology, University of California, Berkeley
Mustela nivalis	http://arctos.database.museum/guid/MVZ:Mamm:128911?seid=771656	68.9119	-164.628	6437	mouth Pitmegea River, Arctic coast	3	9	1960	PRESERVED_SPECIMEN	MVZ	MVZ:Mamm:128911	Museum of Vertebrate Zoology, University of California, Berkeley
Mustela nivalis	http://arctos.database.museum/guid/MVZ:Mamm:128907?seid=708659	71.2902	-156.792	2317	Barrow	22	6	1960	PRESERVED_SPECIMEN	MVZ	MVZ:Mamm:128907	Museum of Vertebrate Zoology, University of California, Berkeley
Mustela nivalis	http://arctos.database.museum/guid/MVZ:Mamm:128909?seid=496032	71.2902	-156.792	2317	Barrow	1	3	1960	PRESERVED_SPECIMEN	MVZ	MVZ:Mamm:128909	Museum of Vertebrate Zoology, University of California, Berkeley
Mustela nivalis	http://arctos.database.museum/guid/MVZ:Mamm:128910?seid=560988	71.2902	-156.792	2317	Barrow	14	8	1960	PRESERVED_SPECIMEN	MVZ	MVZ:Mamm:128910	Museum of Vertebrate Zoology, University of California, Berkeley
Mustela nivalis	http://arctos.database.museum/guid/MVZ:Mamm:128908?seid=689690	71.2902	-156.792	2317	Barrow	31	7	1960	PRESERVED_SPECIMEN	MVZ	MVZ:Mamm:128908	Museum of Vertebrate Zoology, University of California, Berkeley
Mustela nivalis	http://arctos.database.museum/guid/MVZ:Mamm:125600?seid=1567078	68.9135	-164.636	1030	Pitmegea River, Cape Sabine	1	8	1959	PRESERVED_SPECIMEN	MVZ	MVZ:Mamm:125600	Museum of Vertebrate Zoology, University of California, Berkeley
Mustela nivalis	http://arctos.database.museum/guid/MVZ:Mamm:125599?seid=333191	71.2902	-156.792	2317	Barrow	1	6	1959	PRESERVED_SPECIMEN	MVZ	MVZ:Mamm:125599	Museum of Vertebrate Zoology, University of California, Berkeley
Mustela nivalis	http://arctos.database.museum/guid/MVZ:Mamm:121201?seid=1143864	71.3266	-156.68	787	400 m SE Arctic Research Lab, Barrow	13	6	1956	PRESERVED_SPECIMEN	MVZ	MVZ:Mamm:121201	Museum of Vertebrate Zoology, University of California, Berkeley
Mustela nivalis	http://arctos.database.museum/guid/MVZ:Mamm:121203?seid=465844	71.2902	-156.792	2317	Barrow	28	6	1956	PRESERVED_SPECIMEN	MVZ	MVZ:Mamm:121203	Museum of Vertebrate Zoology, University of California, Berkeley
Mustela nivalis	http://arctos.database.museum/guid/MVZ:Mamm:121200?seid=1161219	71.2902	-156.792	2317	Barrow	8	6	1956	PRESERVED_SPECIMEN	MVZ	MVZ:Mamm:121200	Museum of Vertebrate Zoology, University of California, Berkeley
Mustela nivalis	http://arctos.database.museum/guid/MVZ:Mamm:121202?seid=493994	71.3266	-156.68	787	400 m SE Arctic Research Lab, Barrow	13	6	1956	PRESERVED_SPECIMEN	MVZ	MVZ:Mamm:121202	Museum of Vertebrate Zoology, University of California, Berkeley
Mustela nivalis	http://arctos.database.museum/guid/MVZ:Mamm:121204?seid=532317	71.2902	-156.792	2317	Barrow	2	7	1956	PRESERVED_SPECIMEN	MVZ	MVZ:Mamm:121204	Museum of Vertebrate Zoology, University of California, Berkeley
Mustela nivalis	http://arctos.database.museum/guid/MVZ:Mamm:121141?seid=880499	71.301	-156.724	6360	8 mi SW Point Barrow	11	10	1956	PRESERVED_SPECIMEN	MVZ	MVZ:Mamm:121141	Museum of Vertebrate Zoology, University of California, Berkeley
Mustela nivalis	http://arctos.database.museum/guid/MVZ:Mamm:119840?seid=1794263	71.3871	-156.485	1447	Point Barrow	26	6	1953	PRESERVED_SPECIMEN	MVZ	MVZ:Mamm:119840	Museum of Vertebrate Zoology, University of California, Berkeley
Mustela nivalis	http://arctos.database.museum/guid/MVZ:Mamm:118873?seid=1522026	71.3871	-156.485	1447	Point Barrow	15	7	1953	PRESERVED_SPECIMEN	MVZ	MVZ:Mamm:118873	Museum of Vertebrate Zoology, University of California, Berkeley
Mustela nivalis	http://arctos.database.museum/guid/MVZ:Mamm:118874?seid=121872	71.3871	-156.485	1447	Point Barrow	29	7	1953	PRESERVED_SPECIMEN	MVZ	MVZ:Mamm:118874	Museum of Vertebrate Zoology, University of California, Berkeley
Mustela nivalis	http://arctos.database.museum/guid/MVZ:Mamm:118875?seid=963587	71.3871	-156.485	1447	Point Barrow	7	8	1953	PRESERVED_SPECIMEN	MVZ	MVZ:Mamm:118875	Museum of Vertebrate Zoology, University of California, Berkeley
Mustela nivalis	http://arctos.database.museum/guid/MVZ:Mamm:118712?seid=830051	71.3871	-156.485	1447	Point Barrow	6	6	1953	PRESERVED_SPECIMEN	MVZ	MVZ:Mamm:118712	Museum of Vertebrate Zoology, University of California, Berkeley
Mustela nivalis	http://arctos.database.museum/guid/MVZ:Mamm:118719?seid=350236	71.3871	-156.485	1447	Point Barrow	29	6	1953	PRESERVED_SPECIMEN	MVZ	MVZ:Mamm:118719	Museum of Vertebrate Zoology, University of California, Berkeley
Mustela nivalis	http://arctos.database.museum/guid/MVZ:Mamm:118720?seid=1457497	71.3871	-156.485	1447	Point Barrow	29	6	1953	PRESERVED_SPECIMEN	MVZ	MVZ:Mamm:118720	Museum of Vertebrate Zoology, University of California, Berkeley
Mustela nivalis	http://arctos.database.museum/guid/MVZ:Mamm:118715?seid=784690	71.3871	-156.485	1447	Point Barrow	17	6	1953	PRESERVED_SPECIMEN	MVZ	MVZ:Mamm:118715	Museum of Vertebrate Zoology, University of California, Berkeley
Mustela nivalis	http://arctos.database.museum/guid/MVZ:Mamm:118717?seid=1529304	71.3871	-156.485	1447	Point Barrow	24	6	1953	PRESERVED_SPECIMEN	MVZ	MVZ:Mamm:118717	Museum of Vertebrate Zoology, University of California, Berkeley
Mustela nivalis	http://arctos.database.museum/guid/MVZ:Mamm:118714?seid=1500449	71.3871	-156.485	1447	Point Barrow	16	6	1953	PRESERVED_SPECIMEN	MVZ	MVZ:Mamm:118714	Museum of Vertebrate Zoology, University of California, Berkeley
Mustela nivalis	http://arctos.database.museum/guid/MVZ:Mamm:118718?seid=1593649	71.3871	-156.485	1447	Point Barrow	27	6	1953	PRESERVED_SPECIMEN	MVZ	MVZ:Mamm:118718	Museum of Vertebrate Zoology, University of California, Berkeley
Mustela nivalis	http://arctos.database.museum/guid/MVZ:Mamm:118721?seid=1400288	71.3871	-156.485	1447	Point Barrow	29	6	1953	PRESERVED_SPECIMEN	MVZ	MVZ:Mamm:118721	Museum of Vertebrate Zoology, University of California, Berkeley
Mustela nivalis	http://arctos.database.museum/guid/MVZ:Mamm:118713?seid=1450435	71.3871	-156.485	1447	Point Barrow	6	6	1953	PRESERVED_SPECIMEN	MVZ	MVZ:Mamm:118713	Museum of Vertebrate Zoology, University of California, Berkeley
Mustela nivalis	http://arctos.database.museum/guid/MSB:Mamm:85691?seid=966510	61.1886	-149.906	3036	Spenard	30	9	1951	PRESERVED_SPECIMEN	MSB	MSB:Mamm:85691	Thomas McDonough, Link E. Olson
Mustela nivalis	http://arctos.database.museum/guid/MSB:Mamm:195221?seid=454623	59.2997	-135.706	10	Chilkat river; Milepost 12 Haines Highway	6	7	2009	PRESERVED_SPECIMEN	MSB	MSB:Mamm:195221	Stephen O. MacDonald
Mustela nivalis	http://arctos.database.museum/guid/MSB:Mamm:160370?seid=554007	61.5997	-149.113	2268	Palmer	31	5	1978	PRESERVED_SPECIMEN	MSB	MSB:Mamm:160370	Woodrow Goodpaster
Mustela nivalis	http://arctos.database.museum/guid/DMNS:Mamm:5145?seid=774435	71.2906	-156.789	10000	Barrow	26	6	1941	PRESERVED_SPECIMEN	DMNS	DMNS:Mamm:5145	Charles D. Brower
Mustela nivalis	http://arctos.database.museum/guid/DMNS:Mamm:5146?seid=1747029	71.2906	-156.789	10000	Barrow	1	1	1941	PRESERVED_SPECIMEN	DMNS	DMNS:Mamm:5146	Charles D. Brower
Mustela nivalis	http://arctos.database.museum/guid/DMNS:Mamm:5143?seid=1668454	71.2906	-156.789	10000	Barrow	20	6	1941	PRESERVED_SPECIMEN	DMNS	DMNS:Mamm:5143	Charles D. Brower
Mustela nivalis	http://arctos.database.museum/guid/DMNS:Mamm:5147?seid=1697846	71.2906	-156.789	10000	Barrow	10	11	1941	PRESERVED_SPECIMEN	DMNS	DMNS:Mamm:5147	Charles D. Brower
Mustela nivalis	http://arctos.database.museum/guid/DMNS:Mamm:5142?seid=1439417	71.2906	-156.789	10000	Barrow	20	6	1941	PRESERVED_SPECIMEN	DMNS	DMNS:Mamm:5142	Charles D. Brower
Mustela nivalis	http://arctos.database.museum/guid/DMNS:Mamm:5144?seid=1511010	71.2906	-156.789	10000	Barrow	8	9	1941	PRESERVED_SPECIMEN	DMNS	DMNS:Mamm:5144	Charles D. Brower
Mustela nivalis	http://arctos.database.museum/guid/DMNS:Mamm:5046?seid=267866	71.2906	-156.789	10000	Barrow	16	7	1941	PRESERVED_SPECIMEN	DMNS	DMNS:Mamm:5046	Charles D. Brower
Mustela nivalis	http://arctos.database.museum/guid/DMNS:Mamm:5044?seid=1640153	71.2906	-156.789	10000	Barrow	1	1	1941	PRESERVED_SPECIMEN	DMNS	DMNS:Mamm:5044	Charles D. Brower
Mustela nivalis	http://arctos.database.museum/guid/DMNS:Mamm:5041?seid=1732703	71.2906	-156.789	10000	Barrow	1	1	1941	PRESERVED_SPECIMEN	DMNS	DMNS:Mamm:5041	Charles D. Brower
Mustela nivalis	http://arctos.database.museum/guid/DMNS:Mamm:5045?seid=537502	71.2906	-156.789	10000	Barrow	4	7	1941	PRESERVED_SPECIMEN	DMNS	DMNS:Mamm:5045	Charles D. Brower
Mustela nivalis	http://arctos.database.museum/guid/DMNS:Mamm:5043?seid=1740737	71.2906	-156.789	10000	Barrow	1	1	1941	PRESERVED_SPECIMEN	DMNS	DMNS:Mamm:5043	Charles D. Brower
Mustela nivalis	http://arctos.database.museum/guid/DMNS:Mamm:5042?seid=238899	71.2906	-156.789	10000	Barrow	6	10	1941	PRESERVED_SPECIMEN	DMNS	DMNS:Mamm:5042	Charles D. Brower
Mustela nivalis	http://arctos.database.museum/guid/DMNS:Mamm:3658?seid=1554245	71.3829	-156.473	2000	Point Barrow	5	2	1939	PRESERVED_SPECIMEN	DMNS	DMNS:Mamm:3658	Charles D. Brower
Mustela nivalis	http://arctos.database.museum/guid/DMNS:Mamm:3657?seid=1437987	71.3829	-156.473	2000	Point Barrow	16	6	1938	PRESERVED_SPECIMEN	DMNS	DMNS:Mamm:3657	Charles D. Brower
Mustela nivalis	http://arctos.database.museum/guid/DMNS:Mamm:3659?seid=1160762	71.3829	-156.473	2000	Point Barrow	4	3	1939	PRESERVED_SPECIMEN	DMNS	DMNS:Mamm:3659	Charles D. Brower
Mustela nivalis	http://arctos.database.museum/guid/DMNS:Mamm:3440?seid=89432	71.2906	-156.789	10000	Barrow	16	11	1938	PRESERVED_SPECIMEN	DMNS	DMNS:Mamm:3440	Charles D. Brower
Mustela nivalis	e7cbb0a2-1c16-4168-a8a8-3dc88b015edc	71.3871	-156.485	1447	Pt Barrow	26	6	1953	PRESERVED_SPECIMEN	LACM	23007
Mustela nivalis	2D1BCEDE-CB11-4CE7-852E-B55DE87EE348	71.3871	-156.485	2540	North Slope Borough, Point Barrow	7	6	1898	PRESERVED_SPECIMEN	NCSM	16306
Mustela nivalis	http://arctos.database.museum/guid/MSB:Host:515?seid=1265723	61.128	-149.142	55875	Anchorage	5	11	1950	PRESERVED_SPECIMEN	MSB	MSB:Host:515	Robert L. Rausch
Mustela nivalis	http://arctos.database.museum/guid/MSB:Host:47?seid=859499	61.1886	-149.906	3036	Spenard	30	9	1951	PRESERVED_SPECIMEN	MSB	MSB:Host:47	Robert L. Rausch
Mustela nivalis	http://arctos.database.museum/guid/MSB:Host:46?seid=317563	61.1886	-149.906	3036	Spenard	30	9	1951	PRESERVED_SPECIMEN	MSB	MSB:Host:46	Robert L. Rausch
Mustela nivalis	http://arctos.database.museum/guid/UAM:Mamm:96631?seid=891657	63.7861	-145.658	200	Plot 101	8	8	2002	PRESERVED_SPECIMEN	UAM	UAM:Mamm:96631	Jonathan L. Fiely
Mustela nivalis	http://arctos.database.museum/guid/UAM:Mamm:96559?seid=177711	63.9324	-145.821	200	Plot 34	11	9	2002	PRESERVED_SPECIMEN	UAM	UAM:Mamm:96559	Jonathan L. Fiely
Mustela nivalis	http://arctos.database.museum/guid/UAM:Mamm:90174?seid=1226836	56.75	-157.535	1041	W slope of first beach ridge appx. 2 miles SW of Aniakchak River mouth	25	6	1992	PRESERVED_SPECIMEN	UAM	UAM:Mamm:90174	Todd W. Trapp
Mustela nivalis	http://arctos.database.museum/guid/UAM:Mamm:4627?seid=806664	70.5	-156	3615	30 mi SW of Barrow	15	3	1961	PRESERVED_SPECIMEN	UAM	UAM:Mamm:4627	unknown
Mustela nivalis	http://arctos.database.museum/guid/UAM:Mamm:4624?seid=420958	71.2833	-156.783	1041	Barrow	19	12	1960	PRESERVED_SPECIMEN	UAM	UAM:Mamm:4624	unknown
Mustela nivalis	http://arctos.database.museum/guid/UAM:Mamm:4623?seid=1656920	70.6667	-157.2	1041	Meade River - tundra near camp 9	26	8	1960	PRESERVED_SPECIMEN	UAM	UAM:Mamm:4623	unknown
Mustela nivalis	http://arctos.database.museum/guid/UAM:Mamm:4626?seid=106371	70.4833	-157.417	1041	Meade River Village (=Atkasuk)	15	9	1960	PRESERVED_SPECIMEN	UAM	UAM:Mamm:4626	unknown
Mustela nivalis	http://arctos.database.museum/guid/UAM:Mamm:4625?seid=1392719	71.2833	-156.783	1041	Barrow	9	8	1960	PRESERVED_SPECIMEN	UAM	UAM:Mamm:4625	unknown
Mustela nivalis	http://arctos.database.museum/guid/UAM:Mamm:4622?seid=1156387	71.2833	-156.783	1041	Barrow	15	11	1960	PRESERVED_SPECIMEN	UAM	UAM:Mamm:4622	unknown
Mustela nivalis	http://arctos.database.museum/guid/UAM:Mamm:13595?seid=227349	64.65	-145.45	1041	Goose Creek	1	2	1981	PRESERVED_SPECIMEN	UAM	UAM:Mamm:13595	unknown
Mustela nivalis	http://arctos.database.museum/guid/UAM:Mamm:12620?seid=1351719	71.2833	-156.783	1041	Barrow	1	12	1953	PRESERVED_SPECIMEN	UAM	UAM:Mamm:12620	unknown
Mustela nivalis	http://arctos.database.museum/guid/UAM:Mamm:12621?seid=522015	68.9167	-164.6	1041		1	10	1959	PRESERVED_SPECIMEN	UAM	UAM:Mamm:12621	unknown
Mustela nivalis	http://arctos.database.museum/guid/UAM:Mamm:12619?seid=1492642	71.2833	-156.783	1041	Barrow	11	6	1964	PRESERVED_SPECIMEN	UAM	UAM:Mamm:12619	unknown
Mustela nivalis	http://arctos.database.museum/guid/UAM:Mamm:12617?seid=213954	71.2833	-156.783	1041	Barrow	13	6	1964	PRESERVED_SPECIMEN	UAM	UAM:Mamm:12617	unknown
Mustela nivalis	http://arctos.database.museum/guid/UAM:Mamm:12618?seid=1041884	71.2833	-156.783	1041	Barrow	17	8	1960	PRESERVED_SPECIMEN	UAM	UAM:Mamm:12618	unknown
Mustela nivalis	http://arctos.database.museum/guid/UAM:Mamm:12616?seid=1600214	71.2833	-156.783	1041	Barrow	1	3	1959	PRESERVED_SPECIMEN	UAM	UAM:Mamm:12616	unknown
Mustela nivalis	urn:catalog:PSM:Mammal:Mammal-08467	66.5644	-145.276	1673	Fort Yukon, Near Lake	10	9	1958	PRESERVED_SPECIMEN	PSM	Mammal-08467
Mustela nivalis	urn:catalog:CAS:MAM:22161	71.2902	-156.792	2317	Barrow	6	4	1963	PRESERVED_SPECIMEN	CAS	22161
Mustela nivalis	urn:catalog:CAS:MAM:22160	71.2902	-156.792	2317	Barrow	31	3	1963	PRESERVED_SPECIMEN	CAS	22160
Mustela nivalis	urn:catalog:CAS:MAM:22159	71.2902	-156.792	2317	Barrow	10	4	1963	PRESERVED_SPECIMEN	CAS	22159
Mustela nivalis	urn:catalog:CAS:MAM:22158	71.2902	-156.792	2317	Barrow	15	4	1963	PRESERVED_SPECIMEN	CAS	22158
Mustela nivalis	urn:catalog:CAS:MAM:22157	71.2902	-156.792	2317	Barrow	13	7	1961	PRESERVED_SPECIMEN	CAS	22157
Mustela nivalis	urn:catalog:CAS:MAM:22156	71.2902	-156.792	2317	Barrow	11	5	1963	PRESERVED_SPECIMEN	CAS	22156
Mustela nivalis	urn:catalog:CAS:MAM:20640	71.2922	-156.78	3030	Tundra near Barrow Village (71 degrees 17' 32" N; 156 degrees 46' 48" W)	21	6	1953	PRESERVED_SPECIMEN	CAS	20640
Mustela nivalis	MCZ:Mamm:10014	71.3875	-156.481	602	Point Barrow	14	6	1898	PRESERVED_SPECIMEN	MCZ	10014	[no agent data]
Mustela nivalis	MCZ:Mamm:10013	71.3875	-156.481	602	Point Barrow	25	6	1898	PRESERVED_SPECIMEN	MCZ	10013	[no agent data]
Mustela nivalis	urn:catalog:OMNH:Mammals:1799	65.4828	-144.64	3036	Circle Hot Springs	30	7	1966	PRESERVED_SPECIMEN	OMNH	1799
Mustela nivalis	urn:catalog:OMNH:Mammals:4145	62.9139	-145.533	9469	Paxson Lake	20	1	1965	PRESERVED_SPECIMEN	OMNH	4145
Mustela nivalis	urn:catalog:UCLA:Mammals:18993	71.4	-156.483	0	POINT BARROW	0	0	0	PRESERVED_SPECIMEN	UCLA	18993
Mustela nivalis	urn:catalog:UCLA:Mammals:18992	71.4	-156.483	0	POINT BARROW	0	0	0	PRESERVED_SPECIMEN	UCLA	18992
Mustela nivalis	urn:catalog:UCLA:Mammals:15121	71.4	-156.483	0	BARROW	18	6	1928	PRESERVED_SPECIMEN	UCLA	15121
Mustela nivalis	urn:catalog:UCLA:Mammals:15120	71.4	-156.483	0	BARROW	1	7	1928	PRESERVED_SPECIMEN	UCLA	15120
Mustela nivalis	urn:catalog:UCLA:Mammals:15119	71.4	-156.483	0	BARROW	19	5	1928	PRESERVED_SPECIMEN	UCLA	15119
Mustela nivalis	urn:catalog:UCLA:Mammals:15118	71.4	-156.483	0	BARROW	0	0	0	PRESERVED_SPECIMEN	UCLA	15118
Mustela nivalis	urn:catalog:UCLA:Mammals:16459	71.4	-156.483	0	BARROW	0	0	0	PRESERVED_SPECIMEN	UCLA	16459
Mustela nivalis	urn:catalog:UCLA:Mammals:16458	71.4	-156.483	0	BARROW	25	9	1928	PRESERVED_SPECIMEN	UCLA	16458
Mustela nivalis	urn:catalog:UCLA:Mammals:16457	71.4	-156.483	0	BARROW	4	12	1928	PRESERVED_SPECIMEN	UCLA	16457
Mustela nivalis	urn:catalog:UCLA:Mammals:16456	71.4	-156.483	0	POINT BARROW	6	12	1928	PRESERVED_SPECIMEN	UCLA	16456
Mustela nivalis	urn:catalog:UCLA:Mammals:16454	71.4	-156.483	0	BARROW	12	2	1929	PRESERVED_SPECIMEN	UCLA	16454
Mustela nivalis	urn:catalog:UCLA:Mammals:16451	71.4	-156.483	0	BARROW	31	1	1929	PRESERVED_SPECIMEN	UCLA	16451
Mustela nivalis	urn:catalog:UCLA:Mammals:16449	71.4	-156.483	0	BARROW	22	10	1928	PRESERVED_SPECIMEN	UCLA	16449
Myodes rutilus	https://www.inaturalist.org/observations/32295671	63.7773	-171.702	1330		10	9	2016	HUMAN_OBSERVATION	iNaturalist	32295671	Laura Keene
Myodes rutilus	http://arctos.database.museum/guid/UWBM:Mamm:39568?seid=3629228	63.6933	-170.482	8047	St. Lawrence Island; Savoonga Village area	14	6	1992	PRESERVED_SPECIMEN	UWBM	UWBM:Mamm:39568	unknown
Myodes rutilus	http://arctos.database.museum/guid/UWBM:Mamm:39569?seid=3661414	63.6933	-170.482	8047	St. Lawrence Island; Savoonga Village area	14	6	1992	PRESERVED_SPECIMEN	UWBM	UWBM:Mamm:39569	unknown
Myodes rutilus	http://arctos.database.museum/guid/UWBM:Mamm:39565?seid=3629364	63.6933	-170.482	8047	St. Lawrence Island; Savoonga Village area	15	6	1992	PRESERVED_SPECIMEN	UWBM	UWBM:Mamm:39565	unknown
Myodes rutilus	http://arctos.database.museum/guid/UWBM:Mamm:39567?seid=3660545	63.6933	-170.482	8047	St. Lawrence Island; Savoonga Village area	15	6	1992	PRESERVED_SPECIMEN	UWBM	UWBM:Mamm:39567	unknown
Myodes rutilus	http://arctos.database.museum/guid/UWBM:Mamm:39566?seid=3629365	63.6933	-170.482	8047	St. Lawrence Island; Savoonga Village area	15	6	1992	PRESERVED_SPECIMEN	UWBM	UWBM:Mamm:39566	unknown
Myodes rutilus	http://arctos.database.museum/guid/UWBM:Mamm:39509?seid=3628455	63.6933	-170.482	8047	St. Lawrence Island; Savoonga Village area	18	6	1992	PRESERVED_SPECIMEN	UWBM	UWBM:Mamm:39509	unknown
Myodes rutilus	http://arctos.database.museum/guid/UWBM:Mamm:39510?seid=3629069	63.6933	-170.482	8047	St. Lawrence Island; Savoonga Village area	18	6	1992	PRESERVED_SPECIMEN	UWBM	UWBM:Mamm:39510	unknown
Myodes rutilus	http://arctos.database.museum/guid/UWBM:Mamm:39507?seid=3628456	63.6933	-170.482	8047	St. Lawrence Island; Savoonga Village area	18	6	1992	PRESERVED_SPECIMEN	UWBM	UWBM:Mamm:39507	unknown
Myodes rutilus	http://arctos.database.museum/guid/UWBM:Mamm:39508?seid=3628229	63.6933	-170.482	8047	St. Lawrence Island; Savoonga Village area	16	6	1992	PRESERVED_SPECIMEN	UWBM	UWBM:Mamm:39508	unknown
Myodes rutilus	urn:catalog:UAZ:Mammals:UAZ 24883	61.4322	-165.451	0	Yukon Delta Nat'l. Wildlife Refuge, Old Chevak, NE1/4 of SE1/4, Sec. 32, T16N, R90W, elev. 15'	13	7	1984	PRESERVED_SPECIMEN	UAZ	UAZ 24883
Myodes rutilus	http://arctos.database.museum/guid/MVZ:Mamm:51222?seid=1269383	63.6933	-170.482	447	Sevoonga, St. Lawrence Island	4	7	1931	PRESERVED_SPECIMEN	MVZ	MVZ:Mamm:51222	Museum of Vertebrate Zoology, University of California, Berkeley
Myodes rutilus	http://arctos.database.museum/guid/MVZ:Mamm:51221?seid=136513	63.6933	-170.482	3219	Sevoonga, 2 mi E North Cape, St. Lawrence Island	27	6	1931	PRESERVED_SPECIMEN	MVZ	MVZ:Mamm:51221	Museum of Vertebrate Zoology, University of California, Berkeley
Myodes rutilus	http://arctos.database.museum/guid/MVZ:Mamm:51223?seid=177346	63.6933	-170.482	447	Sevoonga, St. Lawrence Island	5	7	1931	PRESERVED_SPECIMEN	MVZ	MVZ:Mamm:51223	Museum of Vertebrate Zoology, University of California, Berkeley
Myodes rutilus	http://arctos.database.museum/guid/MVZ:Mamm:188646?seid=1018928	69.4087	-144.047	708	Okpilak Lake	11	8	1958	PRESERVED_SPECIMEN	MVZ	MVZ:Mamm:188646	Museum of Vertebrate Zoology, University of California, Berkeley
Myodes rutilus	http://arctos.database.museum/guid/MVZ:Mamm:188644?seid=851241	69.4087	-144.047	708	Okpilak Lake	6	8	1958	PRESERVED_SPECIMEN	MVZ	MVZ:Mamm:188644	Museum of Vertebrate Zoology, University of California, Berkeley
Myodes rutilus	http://arctos.database.museum/guid/MVZ:Mamm:188642?seid=879822	69.4087	-144.047	708	Okpilak Lake	5	8	1958	PRESERVED_SPECIMEN	MVZ	MVZ:Mamm:188642	Museum of Vertebrate Zoology, University of California, Berkeley
Myodes rutilus	http://arctos.database.museum/guid/MVZ:Mamm:188643?seid=1144384	69.4087	-144.047	708	Okpilak Lake	6	8	1958	PRESERVED_SPECIMEN	MVZ	MVZ:Mamm:188643	Museum of Vertebrate Zoology, University of California, Berkeley
Myodes rutilus	http://arctos.database.museum/guid/MVZ:Mamm:188645?seid=376490	69.4087	-144.047	708	Okpilak Lake	7	8	1958	PRESERVED_SPECIMEN	MVZ	MVZ:Mamm:188645	Museum of Vertebrate Zoology, University of California, Berkeley
Myodes rutilus	http://arctos.database.museum/guid/MVZ:Mamm:188647?seid=59861	69.4087	-144.047	708	Okpilak Lake	12	8	1958	PRESERVED_SPECIMEN	MVZ	MVZ:Mamm:188647	Museum of Vertebrate Zoology, University of California, Berkeley
Myodes rutilus	http://arctos.database.museum/guid/MVZ:Mamm:188641?seid=958450	69.4087	-144.047	708	Okpilak Lake	5	8	1958	PRESERVED_SPECIMEN	MVZ	MVZ:Mamm:188641	Museum of Vertebrate Zoology, University of California, Berkeley
Myodes rutilus	http://arctos.database.museum/guid/MVZ:Mamm:188639?seid=1140342	69.4087	-144.047	708	Okpilak Lake	5	8	1958	PRESERVED_SPECIMEN	MVZ	MVZ:Mamm:188639	Museum of Vertebrate Zoology, University of California, Berkeley
Myodes rutilus	http://arctos.database.museum/guid/MVZ:Mamm:188640?seid=134005	69.4087	-144.047	708	Okpilak Lake	5	8	1958	PRESERVED_SPECIMEN	MVZ	MVZ:Mamm:188640	Museum of Vertebrate Zoology, University of California, Berkeley
Myodes rutilus	http://arctos.database.museum/guid/MVZ:Mamm:187222?seid=1270821	68.8508	-164.416	2639	Pitmegea River, 7 mi SE Cape Sabine	14	7	1959	PRESERVED_SPECIMEN	MVZ	MVZ:Mamm:187222	Museum of Vertebrate Zoology, University of California, Berkeley
Myodes rutilus	http://arctos.database.museum/guid/MVZ:Mamm:187215?seid=1435686	68.8508	-164.416	2639	Pitmegea River, 7 mi SE Cape Sabine	20	7	1958	PRESERVED_SPECIMEN	MVZ	MVZ:Mamm:187215	Museum of Vertebrate Zoology, University of California, Berkeley
Myodes rutilus	http://arctos.database.museum/guid/MVZ:Mamm:187211?seid=185691	68.8508	-164.416	2639	Pitmegea River, 7 mi SE Cape Sabine	20	7	1958	PRESERVED_SPECIMEN	MVZ	MVZ:Mamm:187211	Museum of Vertebrate Zoology, University of California, Berkeley
Myodes rutilus	http://arctos.database.museum/guid/MVZ:Mamm:187221?seid=1686300	68.8508	-164.416	2639	Pitmegea River, 7 mi SE Cape Sabine	13	7	1959	PRESERVED_SPECIMEN	MVZ	MVZ:Mamm:187221	Museum of Vertebrate Zoology, University of California, Berkeley
Myodes rutilus	http://arctos.database.museum/guid/MVZ:Mamm:187220?seid=1514439	68.8508	-164.416	2639	Pitmegea River, 7 mi SE Cape Sabine	12	7	1959	PRESERVED_SPECIMEN	MVZ	MVZ:Mamm:187220	Museum of Vertebrate Zoology, University of California, Berkeley
Myodes rutilus	http://arctos.database.museum/guid/MVZ:Mamm:187216?seid=934468	68.8508	-164.416	2639	Pitmegea River, 7 mi SE Cape Sabine	20	7	1958	PRESERVED_SPECIMEN	MVZ	MVZ:Mamm:187216	Museum of Vertebrate Zoology, University of California, Berkeley
Myodes rutilus	http://arctos.database.museum/guid/MVZ:Mamm:187219?seid=1679168	68.8508	-164.416	2639	Pitmegea River, 7 mi SE Cape Sabine	11	7	1959	PRESERVED_SPECIMEN	MVZ	MVZ:Mamm:187219	Museum of Vertebrate Zoology, University of California, Berkeley
Myodes rutilus	http://arctos.database.museum/guid/MVZ:Mamm:187217?seid=1772336	68.8508	-164.416	2639	Pitmegea River, 7 mi SE Cape Sabine	20	7	1958	PRESERVED_SPECIMEN	MVZ	MVZ:Mamm:187217	Museum of Vertebrate Zoology, University of California, Berkeley
Myodes rutilus	http://arctos.database.museum/guid/MVZ:Mamm:187212?seid=1306812	68.8508	-164.416	2639	Pitmegea River, 7 mi SE Cape Sabine	20	7	1958	PRESERVED_SPECIMEN	MVZ	MVZ:Mamm:187212	Museum of Vertebrate Zoology, University of California, Berkeley
Myodes rutilus	http://arctos.database.museum/guid/MVZ:Mamm:187213?seid=649135	68.8508	-164.416	2639	Pitmegea River, 7 mi SE Cape Sabine	20	7	1958	PRESERVED_SPECIMEN	MVZ	MVZ:Mamm:187213	Museum of Vertebrate Zoology, University of California, Berkeley
Myodes rutilus	http://arctos.database.museum/guid/MVZ:Mamm:187218?seid=1765253	68.8508	-164.416	2639	Pitmegea River, 7 mi SE Cape Sabine	11	7	1959	PRESERVED_SPECIMEN	MVZ	MVZ:Mamm:187218	Museum of Vertebrate Zoology, University of California, Berkeley
Myodes rutilus	http://arctos.database.museum/guid/MVZ:Mamm:187214?seid=1356774	68.8508	-164.416	2639	Pitmegea River, 7 mi SE Cape Sabine	20	7	1958	PRESERVED_SPECIMEN	MVZ	MVZ:Mamm:187214	Museum of Vertebrate Zoology, University of California, Berkeley
Myodes rutilus	http://arctos.database.museum/guid/MVZ:Mamm:123934?seid=220633	68.8422	-164.437	5564	Pitmegea River, 7 mi SE Cape Sabine	20	7	1958	PRESERVED_SPECIMEN	MVZ	MVZ:Mamm:123934	Museum of Vertebrate Zoology, University of California, Berkeley
Myodes rutilus	http://arctos.database.museum/guid/MVZ:Mamm:123933?seid=1399406	68.8422	-164.437	5564	Pitmegea River, 7 mi SE Cape Sabine	20	7	1958	PRESERVED_SPECIMEN	MVZ	MVZ:Mamm:123933	Museum of Vertebrate Zoology, University of California, Berkeley
Myodes rutilus	http://arctos.database.museum/guid/MSB:Mamm:280799?seid=2647580	63.7664	-171.687	2086	Gambell Mountain, Saint Lawrence Island	15	8	1969	PRESERVED_SPECIMEN	MSB	MSB:Mamm:280799	Robert L. Rausch
Myodes rutilus	http://arctos.database.museum/guid/MSB:Mamm:280863?seid=2648570	63.7797	-171.741	3036	Gambell Mt.	12	7	1963	PRESERVED_SPECIMEN	MSB	MSB:Mamm:280863	Robert L. Rausch
Myodes rutilus	http://arctos.database.museum/guid/MSB:Mamm:280618?seid=2624483	63.7796	-171.74	100000	Gambell	18	6	1951	PRESERVED_SPECIMEN	MSB	MSB:Mamm:280618	Robert L. Rausch
Myodes rutilus	http://arctos.database.museum/guid/MSB:Mamm:280531?seid=2624394	63.775	-171.693	1807	Sevuokuk Mountain	26	7	1956	PRESERVED_SPECIMEN	MSB	MSB:Mamm:280531	Robert L. Rausch
Myodes rutilus	http://arctos.database.museum/guid/MSB:Mamm:280532?seid=2624395	63.775	-171.693	1807	Sevuokuk Mountain	30	7	1959	PRESERVED_SPECIMEN	MSB	MSB:Mamm:280532	Robert L. Rausch
Myodes rutilus	http://arctos.database.museum/guid/MSB:Mamm:280533?seid=2624396	63.775	-171.693	1807	Sevuokuk Mountain	30	7	1959	PRESERVED_SPECIMEN	MSB	MSB:Mamm:280533	Robert L. Rausch
Myodes rutilus	http://arctos.database.museum/guid/MSB:Mamm:280528?seid=2624390	63.775	-171.693	1807	Sevuokuk Mountain	25	7	1957	PRESERVED_SPECIMEN	MSB	MSB:Mamm:280528	Robert L. Rausch
Myodes rutilus	http://arctos.database.museum/guid/MSB:Mamm:276054?seid=2557386	63.7796	-171.74	100000	Gambell	7	6	1951	PRESERVED_SPECIMEN	MSB	MSB:Mamm:276054	Robert L. Rausch
Myodes rutilus	http://arctos.database.museum/guid/MSB:Mamm:221239?seid=1111180	63.4345	-170.234	123100	St. Lawrence Island	11	12	1966	PRESERVED_SPECIMEN	MSB	MSB:Mamm:221239	Robert L. Rausch
Myodes rutilus	http://arctos.database.museum/guid/MSB:Mamm:221216?seid=838402	63.775	-171.693	1807	Sevuokuk Mountain	20	8	1958	PRESERVED_SPECIMEN	MSB	MSB:Mamm:221216	Francis H. Fay
Myodes rutilus	40386d32-3447-40d2-8657-f6d88ecd3079	63.7788	-171.744	484	St Lawrence Id; Gambell	15	8	1950	PRESERVED_SPECIMEN	LACM	9898
Myodes rutilus	http://arctos.database.museum/guid/MSB:Host:20318?seid=2598175	63.7797	-171.741	3036	Gambell Mt.	12	7	1963	PRESERVED_SPECIMEN	MSB	MSB:Host:20318	Mariel L. Campbell
Myodes rutilus	http://arctos.database.museum/guid/MSB:Host:8379?seid=1861301	63.775	-171.693	1807	Sevuokuk Mountain	25	7	1957	PRESERVED_SPECIMEN	MSB	MSB:Host:8379	Jonathan L. Dunnum
Myodes rutilus	http://arctos.database.museum/guid/MSB:Host:8356?seid=1861278	63.775	-171.693	1807	Sevuokuk Mountain	25	7	1957	PRESERVED_SPECIMEN	MSB	MSB:Host:8356	Jonathan L. Dunnum
Myodes rutilus	http://arctos.database.museum/guid/MSB:Host:7525?seid=1860447	63.775	-171.693	1807	Sevuokuk Mountain area	19	7	1955	PRESERVED_SPECIMEN	MSB	MSB:Host:7525	Jonathan L. Dunnum
Myodes rutilus	http://arctos.database.museum/guid/MSB:Host:5922?seid=1858844	63.775	-171.693	1807	Sevuokuk Mountain	26	7	1956	PRESERVED_SPECIMEN	MSB	MSB:Host:5922	Jonathan L. Dunnum
Myodes rutilus	http://arctos.database.museum/guid/MSB:Host:15181?seid=1927052	63.775	-171.693	1807	Sevuokuk Mountain	30	7	1959	PRESERVED_SPECIMEN	MSB	MSB:Host:15181	Jonathan L. Dunnum
Myodes rutilus	http://arctos.database.museum/guid/MSB:Host:14845?seid=1926574	63.775	-171.693	1807	Sevuokuk Mountain	30	7	1959	PRESERVED_SPECIMEN	MSB	MSB:Host:14845	Jonathan L. Dunnum
Myodes rutilus	http://arctos.database.museum/guid/MSB:Host:14839?seid=1926567	63.775	-171.693	1807	Sevuokuk Mountain	30	7	1959	PRESERVED_SPECIMEN	MSB	MSB:Host:14839	Jonathan L. Dunnum
Myodes rutilus	http://arctos.database.museum/guid/MSB:Host:14838?seid=1926566	63.775	-171.693	1807	Sevuokuk Mountain	30	7	1959	PRESERVED_SPECIMEN	MSB	MSB:Host:14838	Jonathan L. Dunnum
Myodes rutilus	http://arctos.database.museum/guid/UAM:Mamm:7601?seid=1153842	68.1333	-165.967	1041	Cape Thompson	9	7	1959	PRESERVED_SPECIMEN	UAM	UAM:Mamm:7601	Link E. Olson
Myodes rutilus	http://arctos.database.museum/guid/UAM:Mamm:7608?seid=316922	68.1333	-165.967	1041	Cape Thompson	16	8	1959	PRESERVED_SPECIMEN	UAM	UAM:Mamm:7608	Link E. Olson
Myodes rutilus	http://arctos.database.museum/guid/UAM:Mamm:7599?seid=1360635	68.1333	-165.967	1041	Cape Thompson	1	7	1959	PRESERVED_SPECIMEN	UAM	UAM:Mamm:7599	Link E. Olson
Myodes rutilus	http://arctos.database.museum/guid/UAM:Mamm:7602?seid=247221	68.1333	-165.967	1041	Cape Thompson	9	7	1959	PRESERVED_SPECIMEN	UAM	UAM:Mamm:7602	Link E. Olson
Myodes rutilus	http://arctos.database.museum/guid/UAM:Mamm:74796?seid=1348329	56.1833	-132.45	1041		31	8	1994	PRESERVED_SPECIMEN	UAM	UAM:Mamm:74796	Link E. Olson
Myodes rutilus	http://arctos.database.museum/guid/UAM:Mamm:74795?seid=569994	56.1833	-132.45	1041		31	8	1994	PRESERVED_SPECIMEN	UAM	UAM:Mamm:74795	Link E. Olson
Myodes rutilus	http://arctos.database.museum/guid/UAM:Mamm:74787?seid=505456	56.1833	-132.45	1041		31	8	1994	PRESERVED_SPECIMEN	UAM	UAM:Mamm:74787	Link E. Olson
Myodes rutilus	http://arctos.database.museum/guid/UAM:Mamm:74781?seid=467133	56.5167	-132.45	1041		8	9	1994	PRESERVED_SPECIMEN	UAM	UAM:Mamm:74781	Aren M. Gunderson
Myodes rutilus	http://arctos.database.museum/guid/UAM:Mamm:74780?seid=1019513	56.1833	-132.45	1041		31	8	1994	PRESERVED_SPECIMEN	UAM	UAM:Mamm:74780	Aren M. Gunderson
Myodes rutilus	http://arctos.database.museum/guid/UAM:Mamm:74734?seid=1330896	56.0833	-132.35	1041	Etolin Island	24	8	1994	PRESERVED_SPECIMEN	UAM	UAM:Mamm:74734	Aren M. Gunderson
Myodes rutilus	http://arctos.database.museum/guid/UAM:Mamm:74779?seid=519510	56.1833	-132.45	1041		31	8	1994	PRESERVED_SPECIMEN	UAM	UAM:Mamm:74779	Aren M. Gunderson
Myodes rutilus	http://arctos.database.museum/guid/UAM:Mamm:74777?seid=883361	56.1833	-132.45	1041		31	8	1994	PRESERVED_SPECIMEN	UAM	UAM:Mamm:74777	Aren M. Gunderson
Myodes rutilus	http://arctos.database.museum/guid/UAM:Mamm:74776?seid=1505932	56.1833	-132.45	1041		31	8	1994	PRESERVED_SPECIMEN	UAM	UAM:Mamm:74776	Aren M. Gunderson
Myodes rutilus	http://arctos.database.museum/guid/UAM:Mamm:74775?seid=1459327	56.1833	-132.45	1041		31	8	1994	PRESERVED_SPECIMEN	UAM	UAM:Mamm:74775	Aren M. Gunderson
Myodes rutilus	http://arctos.database.museum/guid/UAM:Mamm:74774?seid=1806958	56.1833	-132.45	1041		30	8	1994	PRESERVED_SPECIMEN	UAM	UAM:Mamm:74774	Aren M. Gunderson
Myodes rutilus	http://arctos.database.museum/guid/UAM:Mamm:74773?seid=797268	56.1833	-132.45	1041		30	8	1994	PRESERVED_SPECIMEN	UAM	UAM:Mamm:74773	Aren M. Gunderson
Myodes rutilus	http://arctos.database.museum/guid/UAM:Mamm:46824?seid=368561	56.7167	-132.917	1041	5 miles south Petersburg, Twin Creek Road	5	9	1993	PRESERVED_SPECIMEN	UAM	UAM:Mamm:46824	Link E. Olson
Myodes rutilus	http://arctos.database.museum/guid/UAM:Mamm:21546?seid=171513	63.7741	-171.696	1609	Sevuokuk Mountain	7	8	1953	PRESERVED_SPECIMEN	UAM	UAM:Mamm:21546	Link E. Olson
Myodes rutilus	http://arctos.database.museum/guid/UAM:Mamm:21545?seid=984858	63.7741	-171.696	1609	Sevuokuk Mountain	8	8	1953	PRESERVED_SPECIMEN	UAM	UAM:Mamm:21545	Link E. Olson
Myodes rutilus	http://arctos.database.museum/guid/UAM:Mamm:21544?seid=1593407	63.7741	-171.696	1609	Sevuokuk Mountain	8	8	1953	PRESERVED_SPECIMEN	UAM	UAM:Mamm:21544	Link E. Olson
Myodes rutilus	http://arctos.database.museum/guid/UAM:Mamm:21543?seid=1844443	63.7741	-171.696	1609	Sevuokuk Mountain	8	8	1953	PRESERVED_SPECIMEN	UAM	UAM:Mamm:21543	Link E. Olson
Myodes rutilus	http://arctos.database.museum/guid/UAM:Mamm:21541?seid=1507298	63.7741	-171.696	1609	Sevuokuk Mountain	8	8	1953	PRESERVED_SPECIMEN	UAM	UAM:Mamm:21541	Link E. Olson
Myodes rutilus	http://arctos.database.museum/guid/UAM:Mamm:21542?seid=755795	63.7741	-171.696	1609	Sevuokuk Mountain	8	8	1953	PRESERVED_SPECIMEN	UAM	UAM:Mamm:21542	Link E. Olson
Myodes rutilus	http://arctos.database.museum/guid/UAM:Mamm:21540?seid=713309	63.7741	-171.696	1609	Sevuokuk Mountain	12	7	1953	PRESERVED_SPECIMEN	UAM	UAM:Mamm:21540	Link E. Olson
Myodes rutilus	http://arctos.database.museum/guid/UAM:Mamm:21539?seid=1299570	63.7741	-171.696	1609	Sevuokuk Mountain	9	7	1953	PRESERVED_SPECIMEN	UAM	UAM:Mamm:21539	Link E. Olson
Myodes rutilus	http://arctos.database.museum/guid/UAM:Mamm:21538?seid=520718	63.7741	-171.696	1609	Sevuokuk Mountain	9	7	1953	PRESERVED_SPECIMEN	UAM	UAM:Mamm:21538	Link E. Olson
Myodes rutilus	http://arctos.database.museum/guid/UAM:Mamm:21537?seid=1078011	63.7741	-171.696	1609	Sevuokuk Mountain	13	8	1953	PRESERVED_SPECIMEN	UAM	UAM:Mamm:21537	Link E. Olson
Myodes rutilus	http://arctos.database.museum/guid/UAM:Mamm:21536?seid=784345	63.7741	-171.696	1609	Sevuokuk Mountain	13	8	1953	PRESERVED_SPECIMEN	UAM	UAM:Mamm:21536	Link E. Olson
Myodes rutilus	http://arctos.database.museum/guid/UAM:Mamm:21535?seid=734415	63.7741	-171.696	1609	Sevuokuk Mountain	13	8	1953	PRESERVED_SPECIMEN	UAM	UAM:Mamm:21535	Link E. Olson
Myodes rutilus	http://arctos.database.museum/guid/UAM:Mamm:117900?seid=1998144	63.6926	-170.453	0	Auklet colony - 1 mile east of Savoonga	24	7	2012	PRESERVED_SPECIMEN	UAM	UAM:Mamm:117900	Rebekah A. P. Lyon
Myodes rutilus	http://arctos.database.museum/guid/UAM:Mamm:117757?seid=1996774	63.6609	-170.552	0	Approximately 2.5 miles west of Savoonga, near gravel pits	27	7	2012	PRESERVED_SPECIMEN	UAM	UAM:Mamm:117757	Jonathan A. Nations
Myodes rutilus	http://arctos.database.museum/guid/UAM:Mamm:116111?seid=1978355	69.915	-161.461	0	Above Kako Mine	28	6	2012	PRESERVED_SPECIMEN	UAM	UAM:Mamm:116111	Alex Nicely
Myodes rutilus	http://arctos.database.museum/guid/UAM:Mamm:114384?seid=1899955	56.2697	-132.071	0	Fools Creek	21	7	1998	PRESERVED_SPECIMEN	UAM	UAM:Mamm:114384	Amy M. Runck
Myodes rutilus	urn:catalog:PSM:Mammal:Mammal-05065	63.7741	-171.704	2253	St. Lawrence Island, Mount Gambell	23	7	1955	PRESERVED_SPECIMEN	PSM	Mammal-05065
Myodes rutilus	urn:catalog:PSM:Mammal:Mammal-05064	63.7741	-171.704	2253	St. Lawrence Island, Mount Gambell	23	7	1955	PRESERVED_SPECIMEN	PSM	Mammal-05064
Myodes rutilus	urn:catalog:PSM:Mammal:Mammal-05063	63.7741	-171.704	2253	St. Lawrence Island, Mount Gambell	23	7	1955	PRESERVED_SPECIMEN	PSM	Mammal-05063
Myodes rutilus	urn:catalog:PSM:Mammal:Mammal-05062	63.7741	-171.704	2253	St. Lawrence Island, Mount Gambell	23	7	1955	PRESERVED_SPECIMEN	PSM	Mammal-05062
Myodes rutilus	urn:catalog:PSM:Mammal:Mammal-05061	63.7741	-171.704	2253	St. Lawrence Island, Mount Gambell	19	7	1955	PRESERVED_SPECIMEN	PSM	Mammal-05061
Myodes rutilus	urn:catalog:PSM:Mammal:Mammal-05060	63.6111	-171.258	2092	St. Lawrence Island, Taphook	10	7	1955	PRESERVED_SPECIMEN	PSM	Mammal-05060
Myodes rutilus	urn:catalog:PSM:Mammal:Mammal-04142	68.3418	-165.723	3218	Kayak	1	2	1950	PRESERVED_SPECIMEN	PSM	Mammal-04142
Myodes rutilus	91e4dfaf-1ed8-11e3-bfac-90b11c41863e	71.3799	-156.421	0	POINT BARROW, 1.5 MI ESE OF	29	8	1951	PRESERVED_SPECIMEN	KU	43327
Myotis californicus	http://arctos.database.museum/guid/UAM:Mamm:123454?seid=2587360	56.5958	-132.761	1000	Man-Made Hole	18	7	2014	PRESERVED_SPECIMEN	UAM	UAM:Mamm:123454	Karen Blejwas
Myotis californicus	http://arctos.database.museum/guid/UAM:Mamm:123453?seid=2587359	56.584	-132.746	1000	Ohmer Creek Trail	16	7	2014	PRESERVED_SPECIMEN	UAM	UAM:Mamm:123453	Karen Blejwas
Myotis californicus	http://arctos.database.museum/guid/UAM:Mamm:123449?seid=2587355	55.4498	-132.835	1000	Harris River	14	7	2014	PRESERVED_SPECIMEN	UAM	UAM:Mamm:123449	Karen Blejwas
Myotis californicus	http://arctos.database.museum/guid/UAM:Mamm:123455?seid=2587361	56.5961	-132.76	1000	Man-Made Hole	18	7	2014	PRESERVED_SPECIMEN	UAM	UAM:Mamm:123455	Karen Blejwas
Myotis californicus	http://arctos.database.museum/guid/UAM:Mamm:123446?seid=2587352	56.3329	-133.543	1000	Flicker Creek	7	7	2014	PRESERVED_SPECIMEN	UAM	UAM:Mamm:123446	Karen Blejwas
Myotis californicus	http://arctos.database.museum/guid/UAM:Mamm:123477?seid=2587383	56.1279	-133.144	1000	Lower 108 Creek	26	6	2014	PRESERVED_SPECIMEN	UAM	UAM:Mamm:123477	Karen Blejwas
Myotis californicus	http://arctos.database.museum/guid/UAM:Mamm:123445?seid=2587351	56.3329	-133.543	1000	Flicker Creek	7	7	2014	PRESERVED_SPECIMEN	UAM	UAM:Mamm:123445	Karen Blejwas
Myotis californicus	http://arctos.database.museum/guid/UAM:Mamm:123447?seid=2587353	56.1153	-133.162	1000	Upper Snoose Creek	12	7	2014	PRESERVED_SPECIMEN	UAM	UAM:Mamm:123447	Karen Blejwas
Myotis californicus	http://arctos.database.museum/guid/UAM:Mamm:123452?seid=2587358	56.5838	-132.749	1000	Ohmer Creek Trail	16	7	2014	PRESERVED_SPECIMEN	UAM	UAM:Mamm:123452	Karen Blejwas
Myotis californicus	http://arctos.database.museum/guid/UAM:Mamm:123450?seid=2587356	56.3278	-133.501	1000	Alder Creek	8	7	2014	PRESERVED_SPECIMEN	UAM	UAM:Mamm:123450	Karen Blejwas
Myotis californicus	http://arctos.database.museum/guid/UAM:Mamm:123379?seid=2587285	56.3537	-132.325	1000	Pat Creek	28	5	2014	PRESERVED_SPECIMEN	UAM	UAM:Mamm:123379	Karen Blejwas
Myotis californicus	http://arctos.database.museum/guid/UAM:Mamm:123378?seid=2587284	56.3537	-132.325	1000	Pat Creek	28	5	2014	PRESERVED_SPECIMEN	UAM	UAM:Mamm:123378	Karen Blejwas
Myotis californicus	http://arctos.database.museum/guid/UAM:Mamm:123376?seid=2587282	56.3539	-132.324	1000	Pat Creek	28	5	2014	PRESERVED_SPECIMEN	UAM	UAM:Mamm:123376	Karen Blejwas
Myotis californicus	http://arctos.database.museum/guid/UAM:Mamm:123380?seid=2587286	56.3537	-132.325	1000	Pat Creek	28	5	2014	PRESERVED_SPECIMEN	UAM	UAM:Mamm:123380	Karen Blejwas
Myotis californicus	http://arctos.database.museum/guid/UAM:Mamm:123351?seid=2587257	55.0935	-130.644	1000	Hugh Smith Lake	13	6	2014	PRESERVED_SPECIMEN	UAM	UAM:Mamm:123351	Karen Blejwas
Myotis californicus	http://arctos.database.museum/guid/UAM:Mamm:120425?seid=2362533	55.0935	-130.645	100	Hugh Smith Lake at Cobb Creek	13	6	2014	PRESERVED_SPECIMEN	UAM	UAM:Mamm:120425	Aren M. Gunderson
Myotis californicus	http://arctos.database.museum/guid/UAM:Mamm:119950?seid=2343137	58.4117	-134.586	1000	Mendenhall Campground	17	7	2013	PRESERVED_SPECIMEN	UAM	UAM:Mamm:119950	Karen Blejwas
Myotis californicus	http://arctos.database.museum/guid/UAM:Mamm:119948?seid=2343135	58.3822	-134.627	1000	Auke Lake	20	6	2012	PRESERVED_SPECIMEN	UAM	UAM:Mamm:119948	Karen Blejwas
Myotis californicus	http://arctos.database.museum/guid/UAM:Mamm:119985?seid=2343172	58.6551	-134.941	1000	Cowee Meadow	11	6	2011	PRESERVED_SPECIMEN	UAM	UAM:Mamm:119985	Karen Blejwas
Myotis californicus	http://arctos.database.museum/guid/UAM:Mamm:119983?seid=2343170	58.6568	-134.942	1000	Cowee Meadow	11	6	2011	PRESERVED_SPECIMEN	UAM	UAM:Mamm:119983	Karen Blejwas
Myotis californicus	http://arctos.database.museum/guid/UAM:Mamm:119980?seid=2343167	58.411	-134.586	1000	Mendenhall Campground	20	6	2013	PRESERVED_SPECIMEN	UAM	UAM:Mamm:119980	Karen Blejwas
Myotis californicus	http://arctos.database.museum/guid/UAM:Mamm:119936?seid=2343123	58.5151	-134.738	1000	Windfall Lake	3	7	2012	PRESERVED_SPECIMEN	UAM	UAM:Mamm:119936	Karen Blejwas
Myotis californicus	http://arctos.database.museum/guid/UAM:Mamm:120015?seid=2343202	58.411	-134.586	1000	Mendenhall Campground	20	6	2013	PRESERVED_SPECIMEN	UAM	UAM:Mamm:120015	Karen Blejwas
Myotis californicus	http://arctos.database.museum/guid/UAM:Mamm:119931?seid=2343118	58.411	-134.586	1000	Mendenhall Campground	20	6	2013	PRESERVED_SPECIMEN	UAM	UAM:Mamm:119931	Karen Blejwas
Myotis californicus	http://arctos.database.museum/guid/UAM:Mamm:119929?seid=2343116	58.411	-134.586	1000	Mendenhall Campground	20	6	2013	PRESERVED_SPECIMEN	UAM	UAM:Mamm:119929	Karen Blejwas
Myotis californicus	http://arctos.database.museum/guid/UAM:Mamm:120140?seid=2343327	58.4117	-134.586	1000	Mendenhall Campground	17	7	2013	PRESERVED_SPECIMEN	UAM	UAM:Mamm:120140	Karen Blejwas
Myotis californicus	http://arctos.database.museum/guid/UAM:Mamm:119928?seid=2343115	58.4118	-134.586	1000	Mendenhall Campground	20	6	2013	PRESERVED_SPECIMEN	UAM	UAM:Mamm:119928	Karen Blejwas
Myotis californicus	http://arctos.database.museum/guid/UAM:Mamm:119966?seid=2343153	58.3316	-134.597	1000	Fish Creek Pond	6	5	2013	PRESERVED_SPECIMEN	UAM	UAM:Mamm:119966	Karen Blejwas
Myotis californicus	http://arctos.database.museum/guid/UAM:Mamm:120139?seid=2343326	58.411	-134.586	1000	Mendenhall Campground	17	7	2013	PRESERVED_SPECIMEN	UAM	UAM:Mamm:120139	Karen Blejwas
Myotis californicus	http://arctos.database.museum/guid/UAM:Mamm:120053?seid=2343240	58.3314	-134.599	1000	Fish Creek Pond	16	5	2012	PRESERVED_SPECIMEN	UAM	UAM:Mamm:120053	Karen Blejwas
Myotis californicus	http://arctos.database.museum/guid/UAM:Mamm:120095?seid=2343282	58.3317	-134.595	1000	Fish Creek Pond	18	4	2013	PRESERVED_SPECIMEN	UAM	UAM:Mamm:120095	Karen Blejwas
Myotis californicus	http://arctos.database.museum/guid/UAM:Mamm:120132?seid=2343319	58.4048	-134.571	1000	Dredge Lakes	7	6	2013	PRESERVED_SPECIMEN	UAM	UAM:Mamm:120132	Karen Blejwas
Myotis californicus	http://arctos.database.museum/guid/UAM:Mamm:119953?seid=2343140	58.4117	-134.586	1000	Mendenhall Campground	17	7	2013	PRESERVED_SPECIMEN	UAM	UAM:Mamm:119953	Karen Blejwas
Myotis californicus	http://arctos.database.museum/guid/UAM:Mamm:119952?seid=2343139	58.4117	-134.586	1000	Mendenhall Campground	17	7	2013	PRESERVED_SPECIMEN	UAM	UAM:Mamm:119952	Karen Blejwas
Myotis californicus	http://arctos.database.museum/guid/UAM:Mamm:119951?seid=2343138	58.4115	-134.586	1000	Mendenhall Campground	17	7	2013	PRESERVED_SPECIMEN	UAM	UAM:Mamm:119951	Karen Blejwas
Myotis keenii	http://arctos.database.museum/guid/UAM:Mamm:123349?seid=2587255	55.0935	-130.644	1000	Hugh Smith Lake	12	6	2014	PRESERVED_SPECIMEN	UAM	UAM:Mamm:123349	Karen Blejwas
Myotis keenii	http://arctos.database.museum/guid/UAM:Mamm:123265?seid=2585538	59.458	-135.329	0	Skagway; Yakutania Point	28	8	2014	PRESERVED_SPECIMEN	UAM	UAM:Mamm:123265	Jonathan L. Fiely
Myotis keenii	http://arctos.database.museum/guid/UAM:Mamm:123226?seid=2585499	59.458	-135.329	0	Skagway; Yakutania Point	6	8	2014	PRESERVED_SPECIMEN	UAM	UAM:Mamm:123226	Jonathan L. Fiely
Myotis keenii	http://arctos.database.museum/guid/UAM:Mamm:123236?seid=2585509	59.4798	-135.336	0	Skagway; Matthew's Creek	13	8	2014	PRESERVED_SPECIMEN	UAM	UAM:Mamm:123236	Jonathan L. Fiely
Myotis keenii	http://arctos.database.museum/guid/UAM:Mamm:123266?seid=2585539	59.5298	-135.347	0	Skagway; West Creek	29	8	2014	PRESERVED_SPECIMEN	UAM	UAM:Mamm:123266	Jonathan L. Fiely
Myotis keenii	http://arctos.database.museum/guid/UAM:Mamm:123205?seid=2585478	59.5027	-135.264	0	Skagway; Black Lakes	3	8	2014	PRESERVED_SPECIMEN	UAM	UAM:Mamm:123205	Jonathan L. Fiely
Myotis keenii	http://arctos.database.museum/guid/UAM:Mamm:122950?seid=2568196	55.0978	-130.708	1000	Hugh Smith Lake	9	6	2014	PRESERVED_SPECIMEN	UAM	UAM:Mamm:122950	Laura Beard
Myotis keenii	http://arctos.database.museum/guid/UAM:Mamm:122951?seid=2568197	55.0936	-130.644	1000	Hugh Smith Lake	12	6	2014	PRESERVED_SPECIMEN	UAM	UAM:Mamm:122951	Laura Beard
Myotis keenii	http://arctos.database.museum/guid/UAM:Mamm:120877?seid=2382914	59.5026	-135.264	0	Skagway, Black Lakes	22	7	2014	PRESERVED_SPECIMEN	UAM	UAM:Mamm:120877	Jonathan L. Fiely
Myotis keenii	http://arctos.database.museum/guid/UAM:Mamm:120872?seid=2382909	59.5026	-135.264	0	Skagway, Black Lakes	22	7	2014	PRESERVED_SPECIMEN	UAM	UAM:Mamm:120872	Jonathan L. Fiely
Myotis keenii	http://arctos.database.museum/guid/UAM:Mamm:120874?seid=2382911	59.5026	-135.264	0	Skagway, Black Lakes	22	7	2014	PRESERVED_SPECIMEN	UAM	UAM:Mamm:120874	Jonathan L. Fiely
Myotis keenii	http://arctos.database.museum/guid/UAM:Mamm:120848?seid=2382885	59.4655	-135.31	0	Skagway, frisbee golf course	15	7	2014	PRESERVED_SPECIMEN	UAM	UAM:Mamm:120848	Jonathan L. Fiely
Myotis keenii	http://arctos.database.museum/guid/UAM:Mamm:120876?seid=2382913	59.5026	-135.264	0	Skagway, Black Lakes	22	7	2014	PRESERVED_SPECIMEN	UAM	UAM:Mamm:120876	Jonathan L. Fiely
Myotis keenii	http://arctos.database.museum/guid/UAM:Mamm:120849?seid=2382886	59.4655	-135.31	0	Skagway, frisbee golf course	15	7	2014	PRESERVED_SPECIMEN	UAM	UAM:Mamm:120849	Jonathan L. Fiely
Myotis keenii	http://arctos.database.museum/guid/UAM:Mamm:120873?seid=2382910	59.5026	-135.264	0	Skagway, Black Lakes	22	7	2014	PRESERVED_SPECIMEN	UAM	UAM:Mamm:120873	Jonathan L. Fiely
Myotis keenii	http://arctos.database.museum/guid/UAM:Mamm:120422?seid=2362530	55.0935	-130.645	100	Hugh Smith Lake at Cobb Creek	12	6	2014	PRESERVED_SPECIMEN	UAM	UAM:Mamm:120422	Aren M. Gunderson
Myotis lucifugus	http://arctos.database.museum/guid/UWBM:Mamm:39921?seid=3648192	64.7	-148.6	0	Fairbanks	18	7	1974	PRESERVED_SPECIMEN	UWBM	UWBM:Mamm:39921	unknown
Myotis lucifugus	http://arctos.database.museum/guid/UWBM:Mamm:39922?seid=3667610	64.7	-148.6	0	Fairbanks	18	7	1974	PRESERVED_SPECIMEN	UWBM	UWBM:Mamm:39922	unknown
Myotis lucifugus	http://arctos.database.museum/guid/UWBM:Mamm:39920?seid=3647260	64.7	-148.6	0	Fairbanks; 1 mi. S of Richardson Hwy	18	7	1974	PRESERVED_SPECIMEN	UWBM	UWBM:Mamm:39920	unknown
Myotis lucifugus	http://arctos.database.museum/guid/UWBM:Mamm:39918?seid=3666267	57.5411	-153.978	0	Kodiak Island; Uyak Bay, Larson Bay	12	6	1953	PRESERVED_SPECIMEN	UWBM	UWBM:Mamm:39918	unknown
Myotis lucifugus	http://arctos.database.museum/guid/UWBM:Mamm:39919?seid=3647259	64.7	-148.6	0	Fairbanks; Richardson Hwy	20	5	1974	PRESERVED_SPECIMEN	UWBM	UWBM:Mamm:39919	unknown
Myotis lucifugus	http://arctos.database.museum/guid/UAM:Mamm:129323?seid=3149804	64.892	-147.768	5	1280 Overhill Dr. Fairbanks AK 99709	6	8	2012	PRESERVED_SPECIMEN	UAM	UAM:Mamm:129323	Jean Marie Acuna
Myotis lucifugus	http://arctos.database.museum/guid/UAM:Mamm:129306?seid=3149787	59.5912	-135.188	6	E Klondike Hwy, White Pass	24	7	2014	PRESERVED_SPECIMEN	UAM	UAM:Mamm:129306	Link E. Olson
Myotis lucifugus	http://arctos.database.museum/guid/UAM:Mamm:129282?seid=3149763	64.9029	-147.756	50	1170 Sundance Loop, Fairbanks, AK	20	8	2010	PRESERVED_SPECIMEN	UAM	UAM:Mamm:129282	Brian Barnes
Myotis lucifugus	http://arctos.database.museum/guid/UAM:Mamm:127701?seid=3139959	67.41	-150.108	2000	Wiseman, Alaska	1	1	2013	PRESERVED_SPECIMEN	UAM	UAM:Mamm:127701	Jack Reakoff
Myotis lucifugus	http://arctos.database.museum/guid/UAM:Mamm:127697?seid=3139955	64.827	-147.968	5000	Chena Ridge Road	14	5	2010	PRESERVED_SPECIMEN	UAM	UAM:Mamm:127697	Annette Chism
Myotis lucifugus	http://arctos.database.museum/guid/UAM:Mamm:127695?seid=3139953	62.6851	-141.125	100	Tetlin National Wildlife Refuge Visitor Center	5	9	2007	PRESERVED_SPECIMEN	UAM	UAM:Mamm:127695	Merben R. Cebrian
Myotis lucifugus	http://arctos.database.museum/guid/MVZ:Mamm:9152?seid=1570955	55.1322	-130.707	27426	Boca de Quadra	11	6	1909	PRESERVED_SPECIMEN	MVZ	MVZ:Mamm:9152	Museum of Vertebrate Zoology, University of California, Berkeley
Myotis lucifugus	http://arctos.database.museum/guid/MVZ:Mamm:9151?seid=1241409	55.1322	-130.707	27426	Boca de Quadra	9	6	1909	PRESERVED_SPECIMEN	MVZ	MVZ:Mamm:9151	Museum of Vertebrate Zoology, University of California, Berkeley
Myotis lucifugus	http://arctos.database.museum/guid/MVZ:Mamm:8362?seid=109973	55.1322	-130.707	27426	Boca de Quadra	12	6	1909	PRESERVED_SPECIMEN	MVZ	MVZ:Mamm:8362	Museum of Vertebrate Zoology, University of California, Berkeley
Myotis lucifugus	http://arctos.database.museum/guid/UAM:Mamm:123410?seid=2587316	55.0978	-130.708	1000	Hugh Smith Lake	9	6	2014	PRESERVED_SPECIMEN	UAM	UAM:Mamm:123410	Karen Blejwas
Myotis lucifugus	http://arctos.database.museum/guid/UAM:Mamm:123419?seid=2587325	55.0979	-130.707	1000	Hugh Smith Lake	10	6	2014	PRESERVED_SPECIMEN	UAM	UAM:Mamm:123419	Karen Blejwas
Myotis lucifugus	http://arctos.database.museum/guid/UAM:Mamm:123427?seid=2587333	55.0978	-130.708	1000	Hugh Smith Lake	10	6	2014	PRESERVED_SPECIMEN	UAM	UAM:Mamm:123427	Karen Blejwas
Myotis lucifugus	http://arctos.database.museum/guid/UAM:Mamm:123406?seid=2587312	55.0977	-130.708	1000	Hugh Smith Lake	9	6	2014	PRESERVED_SPECIMEN	UAM	UAM:Mamm:123406	Karen Blejwas
Myotis lucifugus	http://arctos.database.museum/guid/UAM:Mamm:123411?seid=2587317	55.0978	-130.708	1000	Hugh Smith Lake	9	6	2014	PRESERVED_SPECIMEN	UAM	UAM:Mamm:123411	Karen Blejwas
Myotis lucifugus	http://arctos.database.museum/guid/UAM:Mamm:123396?seid=2587302	55.0978	-130.708	1000	Hugh Smith Lake	5	6	2014	PRESERVED_SPECIMEN	UAM	UAM:Mamm:123396	Karen Blejwas
Myotis lucifugus	http://arctos.database.museum/guid/UAM:Mamm:123423?seid=2587329	55.0977	-130.708	1000	Hugh Smith Lake	10	6	2014	PRESERVED_SPECIMEN	UAM	UAM:Mamm:123423	Karen Blejwas
Myotis lucifugus	http://arctos.database.museum/guid/UAM:Mamm:123422?seid=2587328	55.0977	-130.708	1000	Hugh Smith Lake	10	6	2014	PRESERVED_SPECIMEN	UAM	UAM:Mamm:123422	Karen Blejwas
Myotis lucifugus	http://arctos.database.museum/guid/UAM:Mamm:123392?seid=2587298	55.0978	-130.708	1000	Hugh Smith Lake	5	6	2014	PRESERVED_SPECIMEN	UAM	UAM:Mamm:123392	Karen Blejwas
Myotis lucifugus	http://arctos.database.museum/guid/UAM:Mamm:123418?seid=2587324	55.0979	-130.707	1000	Hugh Smith Lake	10	6	2014	PRESERVED_SPECIMEN	UAM	UAM:Mamm:123418	Karen Blejwas
Myotis lucifugus	http://arctos.database.museum/guid/UAM:Mamm:123413?seid=2587319	55.0981	-130.708	1000	Hugh Smith Lake	10	6	2014	PRESERVED_SPECIMEN	UAM	UAM:Mamm:123413	Karen Blejwas
Myotis lucifugus	http://arctos.database.museum/guid/UAM:Mamm:123414?seid=2587320	55.0979	-130.708	1000	Hugh Smith Lake	10	6	2014	PRESERVED_SPECIMEN	UAM	UAM:Mamm:123414	Karen Blejwas
Myotis lucifugus	http://arctos.database.museum/guid/UAM:Mamm:123425?seid=2587331	55.0977	-130.708	1000	Hugh Smith Lake	10	6	2014	PRESERVED_SPECIMEN	UAM	UAM:Mamm:123425	Karen Blejwas
Myotis lucifugus	http://arctos.database.museum/guid/UAM:Mamm:123428?seid=2587334	55.0978	-130.708	1000	Hugh Smith Lake	10	6	2014	PRESERVED_SPECIMEN	UAM	UAM:Mamm:123428	Karen Blejwas
Myotis lucifugus	http://arctos.database.museum/guid/UAM:Mamm:123417?seid=2587323	55.0977	-130.708	1000	Hugh Smith Lake	10	6	2014	PRESERVED_SPECIMEN	UAM	UAM:Mamm:123417	Karen Blejwas
Myotis lucifugus	http://arctos.database.museum/guid/UAM:Mamm:123407?seid=2587313	55.0978	-130.708	1000	Hugh Smith Lake	9	6	2014	PRESERVED_SPECIMEN	UAM	UAM:Mamm:123407	Karen Blejwas
Myotis lucifugus	http://arctos.database.museum/guid/UAM:Mamm:123389?seid=2587295	55.0978	-130.708	1000	Hugh Smith Lake	5	6	2014	PRESERVED_SPECIMEN	UAM	UAM:Mamm:123389	Karen Blejwas
Myotis lucifugus	http://arctos.database.museum/guid/UAM:Mamm:123416?seid=2587322	55.0977	-130.708	1000	Hugh Smith Lake	10	6	2014	PRESERVED_SPECIMEN	UAM	UAM:Mamm:123416	Karen Blejwas
Myotis lucifugus	http://arctos.database.museum/guid/UAM:Mamm:123399?seid=2587305	55.0978	-130.708	1000	Hugh Smith Lake	6	6	2014	PRESERVED_SPECIMEN	UAM	UAM:Mamm:123399	Karen Blejwas
Myotis lucifugus	http://arctos.database.museum/guid/UAM:Mamm:123393?seid=2587299	55.0978	-130.708	1000	Hugh Smith Lake	5	6	2014	PRESERVED_SPECIMEN	UAM	UAM:Mamm:123393	Karen Blejwas
Myotis lucifugus	http://arctos.database.museum/guid/UAM:Mamm:123426?seid=2587332	55.0976	-130.708	1000	Hugh Smith Lake	10	6	2014	PRESERVED_SPECIMEN	UAM	UAM:Mamm:123426	Karen Blejwas
Myotis lucifugus	http://arctos.database.museum/guid/UAM:Mamm:123404?seid=2587310	55.0978	-130.708	1000	Hugh Smith Lake	9	6	2014	PRESERVED_SPECIMEN	UAM	UAM:Mamm:123404	Karen Blejwas
Myotis lucifugus	http://arctos.database.museum/guid/UAM:Mamm:123408?seid=2587314	55.0978	-130.708	1000	Hugh Smith Lake	9	6	2014	PRESERVED_SPECIMEN	UAM	UAM:Mamm:123408	Karen Blejwas
Myotis lucifugus	http://arctos.database.museum/guid/UAM:Mamm:123395?seid=2587301	55.0978	-130.708	1000	Hugh Smith Lake	5	6	2014	PRESERVED_SPECIMEN	UAM	UAM:Mamm:123395	Karen Blejwas
Myotis lucifugus	http://arctos.database.museum/guid/UAM:Mamm:123400?seid=2587306	55.0978	-130.708	1000	Hugh Smith Lake	6	6	2014	PRESERVED_SPECIMEN	UAM	UAM:Mamm:123400	Karen Blejwas
Myotis lucifugus	http://arctos.database.museum/guid/UAM:Mamm:123412?seid=2587318	55.0978	-130.708	1000	Hugh Smith Lake	9	6	2014	PRESERVED_SPECIMEN	UAM	UAM:Mamm:123412	Karen Blejwas
Myotis lucifugus	http://arctos.database.museum/guid/UAM:Mamm:123403?seid=2587309	55.0979	-130.708	1000	Hugh Smith Lake	9	6	2014	PRESERVED_SPECIMEN	UAM	UAM:Mamm:123403	Karen Blejwas
Myotis lucifugus	http://arctos.database.museum/guid/UAM:Mamm:123391?seid=2587297	55.0978	-130.708	1000	Hugh Smith Lake	5	6	2014	PRESERVED_SPECIMEN	UAM	UAM:Mamm:123391	Karen Blejwas
Myotis lucifugus	http://arctos.database.museum/guid/UAM:Mamm:123357?seid=2587263	55.0935	-130.644	1000	Hugh Smith Lake	12	6	2014	PRESERVED_SPECIMEN	UAM	UAM:Mamm:123357	Karen Blejwas
Myotis lucifugus	http://arctos.database.museum/guid/UAM:Mamm:123344?seid=2587250	55.0977	-130.708	1000	Hugh Smith Lake	10	6	2014	PRESERVED_SPECIMEN	UAM	UAM:Mamm:123344	Karen Blejwas
Myotis lucifugus	http://arctos.database.museum/guid/UAM:Mamm:123340?seid=2587246	55.0977	-130.708	1000	Hugh Smith Lake	10	6	2014	PRESERVED_SPECIMEN	UAM	UAM:Mamm:123340	Karen Blejwas
Myotis lucifugus	http://arctos.database.museum/guid/UAM:Mamm:123246?seid=2585519	59.5906	-135.188	0	Skagway; White Pass	20	8	2014	PRESERVED_SPECIMEN	UAM	UAM:Mamm:123246	Jonathan L. Fiely
Myotis lucifugus	http://arctos.database.museum/guid/UAM:Mamm:123247?seid=2585520	59.5906	-135.188	0	Skagway; White Pass	20	8	2014	PRESERVED_SPECIMEN	UAM	UAM:Mamm:123247	Jonathan L. Fiely
Myotis lucifugus	http://arctos.database.museum/guid/UAM:Mamm:85886?seid=993128	64.8367	-148.117	6000	18 mile Old Nenana Hwy	30	8	2005	PRESERVED_SPECIMEN	UAM	UAM:Mamm:85886	Hayley C. Lanier
Myotis lucifugus	http://arctos.database.museum/guid/UAM:Mamm:8520?seid=1124116	64.8554	-148.049	15000	Old Nenana Highway	26	9	1961	PRESERVED_SPECIMEN	UAM	UAM:Mamm:8520	unknown
Myotis lucifugus	http://arctos.database.museum/guid/UAM:Mamm:6998?seid=28305	65.8333	-147.667	1041		1	1	1880	PRESERVED_SPECIMEN	UAM	UAM:Mamm:6998	unknown
Myotis lucifugus	http://arctos.database.museum/guid/UAM:Mamm:6056?seid=512710	65	-148.5	3615	Minto Lakes	29	9	1962	PRESERVED_SPECIMEN	UAM	UAM:Mamm:6056	unknown
Myotis lucifugus	http://arctos.database.museum/guid/UAM:Mamm:6059?seid=1405971	65	-148.5	3615	Minto Lakes	29	9	1962	PRESERVED_SPECIMEN	UAM	UAM:Mamm:6059	unknown
Myotis lucifugus	http://arctos.database.museum/guid/UAM:Mamm:6058?seid=1183993	65	-148.5	3615	Minto Lakes	28	9	1962	PRESERVED_SPECIMEN	UAM	UAM:Mamm:6058	unknown
Myotis lucifugus	http://arctos.database.museum/guid/UAM:Mamm:6057?seid=1785663	65	-148.5	3615	Minto Lakes	28	9	1962	PRESERVED_SPECIMEN	UAM	UAM:Mamm:6057	unknown
Myotis lucifugus	http://arctos.database.museum/guid/UAM:Mamm:4953?seid=645456	64.8615	-147.814	2000	College	2	8	1962	PRESERVED_SPECIMEN	UAM	UAM:Mamm:4953	unknown
Myotis lucifugus	http://arctos.database.museum/guid/UAM:Mamm:4952?seid=1703337	64.8615	-147.814	2000	College	1	8	1962	PRESERVED_SPECIMEN	UAM	UAM:Mamm:4952	unknown
Myotis lucifugus	http://arctos.database.museum/guid/UAM:Mamm:41934?seid=574786	65.75	-147.35	1041	North Pole, KJNP radio station	3	10	1993	PRESERVED_SPECIMEN	UAM	UAM:Mamm:41934	unknown
Myotis lucifugus	http://arctos.database.museum/guid/UAM:Mamm:35262?seid=1616780	64.7833	-148.533	1041	Old Nenana Highway, Mile 12	13	8	1996	PRESERVED_SPECIMEN	UAM	UAM:Mamm:35262	unknown
Myotis lucifugus	http://arctos.database.museum/guid/UAM:Mamm:30934?seid=36563	54.7542	-132.192	0	Nichols Lake	15	7	1993	PRESERVED_SPECIMEN	UAM	UAM:Mamm:30934	unknown
Myotis lucifugus	http://arctos.database.museum/guid/UAM:Mamm:22928?seid=1668265	64.85	-148.25	1041	18 mi Old Nenana Hwy, Fairbanks	7	9	1992	PRESERVED_SPECIMEN	UAM	UAM:Mamm:22928	unknown
Myotis lucifugus	92d4951a-1ed8-11e3-bfac-90b11c41863e	57.5271	-154.105	0	LARSEN BAY, HEAD OF	28	7	1948	PRESERVED_SPECIMEN	KU	67256
Myotis lucifugus	92d49262-1ed8-11e3-bfac-90b11c41863e	57.5271	-154.105	0	LARSEN BAY, HEAD OF	28	7	1948	PRESERVED_SPECIMEN	KU	67255
Myotis lucifugus	92d48fab-1ed8-11e3-bfac-90b11c41863e	57.5271	-154.105	0	LARSEN BAY, HEAD OF	28	7	1948	PRESERVED_SPECIMEN	KU	67254
Myotis lucifugus	92d48cf4-1ed8-11e3-bfac-90b11c41863e	57.5271	-154.105	0	LARSEN BAY, HEAD OF	28	7	1948	PRESERVED_SPECIMEN	KU	67253
Myotis lucifugus	92d48a3a-1ed8-11e3-bfac-90b11c41863e	57.5271	-154.105	0	LARSEN BAY, HEAD OF	28	7	1948	PRESERVED_SPECIMEN	KU	67252
Myotis lucifugus	92d48782-1ed8-11e3-bfac-90b11c41863e	57.5271	-154.105	0	LARSEN BAY, HEAD OF	28	7	1948	PRESERVED_SPECIMEN	KU	67251
Myotis lucifugus	92d484ca-1ed8-11e3-bfac-90b11c41863e	57.5271	-154.105	0	LARSEN BAY, HEAD OF	28	7	1948	PRESERVED_SPECIMEN	KU	67250
Myotis lucifugus	92d4821a-1ed8-11e3-bfac-90b11c41863e	57.5271	-154.105	0	LARSEN BAY, HEAD OF	28	7	1948	PRESERVED_SPECIMEN	KU	67249
Myotis lucifugus	92d47f69-1ed8-11e3-bfac-90b11c41863e	57.5271	-154.105	0	LARSEN BAY, HEAD OF	28	7	1948	PRESERVED_SPECIMEN	KU	67248
Myotis lucifugus	92d47cae-1ed8-11e3-bfac-90b11c41863e	57.5271	-154.105	0	LARSEN BAY, HEAD OF	28	7	1948	PRESERVED_SPECIMEN	KU	67247
Myotis lucifugus	92d479be-1ed8-11e3-bfac-90b11c41863e	57.5271	-154.105	0	LARSEN BAY, HEAD OF	28	7	1948	PRESERVED_SPECIMEN	KU	67246
Myotis lucifugus	92d4770f-1ed8-11e3-bfac-90b11c41863e	57.5271	-154.105	0	LARSEN BAY, HEAD OF	28	7	1948	PRESERVED_SPECIMEN	KU	67245
Myotis lucifugus	92d47462-1ed8-11e3-bfac-90b11c41863e	57.5271	-154.105	0	LARSEN BAY, HEAD OF	28	7	1948	PRESERVED_SPECIMEN	KU	67244
Myotis lucifugus	92d471b4-1ed8-11e3-bfac-90b11c41863e	57.5271	-154.105	0	LARSEN BAY, HEAD OF	28	7	1948	PRESERVED_SPECIMEN	KU	67243
Myotis lucifugus	63845d37-61fb-4bf3-93c1-ea14161e9227	57.5479	-153.96	0	Kodiak I, Larsen Bay, Uyak Bay	12	6	1953	PRESERVED_SPECIMEN	FMNH	74858
Myotis lucifugus	0f0074de-29a4-43ca-8176-816ae31793fb	57.5479	-153.96	0	Kodiak I, Larsen Bay, Uyak Bay	12	6	1953	PRESERVED_SPECIMEN	FMNH	74857
Myotis lucifugus	6611676a-eda3-44ca-97af-99aa6fb6bd19	57.5379	-154.03	0	Kodiak I, Larsen Bay	12	6	1953	PRESERVED_SPECIMEN	FMNH	74855
Myotis lucifugus	5afe56ed-fcb6-4ac7-9b2f-eb3123ad001b	57.5379	-154.03	0	Kodiak I, Larsen Bay	12	6	1953	PRESERVED_SPECIMEN	FMNH	74854
Myotis volans	http://arctos.database.museum/guid/UAM:Mamm:127698?seid=3139956	55.413	-131.7	0	Ward Lake, Ketchikan	16	6	2014	PRESERVED_SPECIMEN	UAM	UAM:Mamm:127698	Karen Blejwas
Myotis volans	http://arctos.database.museum/guid/UAM:Mamm:123473?seid=2587379	59.384	-136.056	1000	Devil's Elbow	30	7	2014	PRESERVED_SPECIMEN	UAM	UAM:Mamm:123473	Karen Blejwas
Myotis volans	http://arctos.database.museum/guid/UAM:Mamm:123439?seid=2587345	56.259	-133.342	1000	Big Creek	9	7	2014	PRESERVED_SPECIMEN	UAM	UAM:Mamm:123439	Karen Blejwas
Myotis volans	http://arctos.database.museum/guid/UAM:Mamm:123383?seid=2587289	56.3031	-132.217	1000	Upper Salamander	31	5	2014	PRESERVED_SPECIMEN	UAM	UAM:Mamm:123383	Karen Blejwas
Myotis volans	http://arctos.database.museum/guid/UAM:Mamm:123354?seid=2587260	55.4111	-131.696	1000	Ward Lake inlet	16	6	2014	PRESERVED_SPECIMEN	UAM	UAM:Mamm:123354	Karen Blejwas
Myotis volans	http://arctos.database.museum/guid/UAM:Mamm:120853?seid=2382890	59.458	-135.329	0	Skagway, Yakutania Pt.	20	7	2014	PRESERVED_SPECIMEN	UAM	UAM:Mamm:120853	Jonathan L. Fiely
Myotis yumanensis	http://arctos.database.museum/guid/UAM:Mamm:123397?seid=2587303	55.0977	-130.708	1000	Hugh Smith Lake	6	6	2014	PRESERVED_SPECIMEN	UAM	UAM:Mamm:123397	Karen Blejwas
Myotis yumanensis	http://arctos.database.museum/guid/UAM:Mamm:123421?seid=2587327	55.0978	-130.708	1000	Hugh Smith Lake	10	6	2014	PRESERVED_SPECIMEN	UAM	UAM:Mamm:123421	Karen Blejwas
Myotis yumanensis	http://arctos.database.museum/guid/UAM:Mamm:123424?seid=2587330	55.0978	-130.708	1000	Hugh Smith Lake	10	6	2014	PRESERVED_SPECIMEN	UAM	UAM:Mamm:123424	Karen Blejwas
Myotis yumanensis	http://arctos.database.museum/guid/UAM:Mamm:123409?seid=2587315	55.0977	-130.708	1000	Hugh Smith Lake	9	6	2014	PRESERVED_SPECIMEN	UAM	UAM:Mamm:123409	Karen Blejwas
Myotis yumanensis	http://arctos.database.museum/guid/UAM:Mamm:123415?seid=2587321	55.0977	-130.708	1000	Hugh Smith Lake	10	6	2014	PRESERVED_SPECIMEN	UAM	UAM:Mamm:123415	Karen Blejwas
Myotis yumanensis	http://arctos.database.museum/guid/UAM:Mamm:123387?seid=2587293	55.0978	-130.708	1000	Hugh Smith Lake	5	6	2014	PRESERVED_SPECIMEN	UAM	UAM:Mamm:123387	Karen Blejwas
Myotis yumanensis	http://arctos.database.museum/guid/UAM:Mamm:123345?seid=2587251	55.0977	-130.708	1000	Hugh Smith Lake	11	6	2014	PRESERVED_SPECIMEN	UAM	UAM:Mamm:123345	Karen Blejwas
Myotis yumanensis	http://arctos.database.museum/guid/UAM:Mamm:123388?seid=2587294	55.0978	-130.708	1000	Hugh Smith Lake	5	6	2014	PRESERVED_SPECIMEN	UAM	UAM:Mamm:123388	Karen Blejwas
Myotis yumanensis	http://arctos.database.museum/guid/UAM:Mamm:123343?seid=2587249	55.0977	-130.708	1000	Hugh Smith Lake	11	6	2014	PRESERVED_SPECIMEN	UAM	UAM:Mamm:123343	Karen Blejwas
Myotis yumanensis	http://arctos.database.museum/guid/UAM:Mamm:123352?seid=2587258	55.0936	-130.644	1000	Hugh Smith Lake	14	6	2014	PRESERVED_SPECIMEN	UAM	UAM:Mamm:123352	Karen Blejwas
Myotis yumanensis	http://arctos.database.museum/guid/UAM:Mamm:123346?seid=2587252	55.0977	-130.708	1000	Hugh Smith Lake	11	6	2014	PRESERVED_SPECIMEN	UAM	UAM:Mamm:123346	Karen Blejwas
Myotis yumanensis	http://arctos.database.museum/guid/UAM:Mamm:123356?seid=2587262	55.0931	-130.644	1000	Hugh Smith Lake	12	6	2014	PRESERVED_SPECIMEN	UAM	UAM:Mamm:123356	Karen Blejwas
Myotis yumanensis	http://arctos.database.museum/guid/UAM:Mamm:123342?seid=2587248	55.0977	-130.708	1000	Hugh Smith Lake	11	6	2014	PRESERVED_SPECIMEN	UAM	UAM:Mamm:123342	Karen Blejwas
Myotis yumanensis	http://arctos.database.museum/guid/UAM:Mamm:123347?seid=2587253	55.0931	-130.644	1000	Hugh Smith Lake	12	6	2014	PRESERVED_SPECIMEN	UAM	UAM:Mamm:123347	Karen Blejwas
Myotis yumanensis	http://arctos.database.museum/guid/UAM:Mamm:120402?seid=2362510	55.0978	-130.707	50	Hugh Smith Lake at Sockeye Creek	5	6	2014	PRESERVED_SPECIMEN	UAM	UAM:Mamm:120402	Aren M. Gunderson
Ochotona collaris	https://www.inaturalist.org/observations/37573210	65.445	-146.459	2789		17	9	2016	HUMAN_OBSERVATION	iNaturalist	37573210	Madi Reynolds
Ochotona collaris	https://www.inaturalist.org/observations/37413899	65.4617	-146.473	900		23	5	2015	HUMAN_OBSERVATION	iNaturalist	37413899	Madi Reynolds
Ochotona collaris	http://arctos.database.museum/guid/UAM:Mamm:137677?seid=4057590	64.8727	-141.751	3	Mount Eldridge, at the head of Excelsior Creek, south fork	3	8	2011	PRESERVED_SPECIMEN	UAM	UAM:Mamm:137677	Link E. Olson
Ochotona collaris	https://www.inaturalist.org/observations/7671018	59.4302	-135.283	122		23	8	2017	HUMAN_OBSERVATION	iNaturalist	7671018	Paul Norwood
Ochotona collaris	http://arctos.database.museum/guid/MSB:Mamm:66918?seid=765875	65.3974	-145.974	8047	STEESE HIGHWAY, 12 MILE SUMMIT, 35 mi WSW CENTRAL	6	7	1989	PRESERVED_SPECIMEN	MSB	MSB:Mamm:66918	unknown
Ochotona collaris	http://arctos.database.museum/guid/UAM:Mamm:122947?seid=2441418	65.3722	-146.635	75	Tanana uplands, between Nome and Moose creeks, Peak 3544	15	6	2014	PRESERVED_SPECIMEN	UAM	UAM:Mamm:122947	Jack J. Withrow
Ochotona collaris	http://arctos.database.museum/guid/UWYMV:Mamm:825?seid=1866390	65.5	-146	145756	Eagle Summit	29	7	1967	PRESERVED_SPECIMEN	UWYMV	UWYMV:Mamm:825	Marvin H. Maxell
Ochotona collaris	http://arctos.database.museum/guid/UAM:Mamm:7109?seid=1545972	65.4	-145.967	2000	Twelvemile Summit	22	6	1962	PRESERVED_SPECIMEN	UAM	UAM:Mamm:7109	unknown
Ochotona collaris	http://arctos.database.museum/guid/UAM:Mamm:7094?seid=1694019	65.4	-145.983	1041	Twelvemile Summit	13	7	1962	PRESERVED_SPECIMEN	UAM	UAM:Mamm:7094	unknown
Ochotona collaris	http://arctos.database.museum/guid/UAM:Mamm:7093?seid=279140	65.4	-145.983	1041	Twelvemile Summit	13	7	1962	PRESERVED_SPECIMEN	UAM	UAM:Mamm:7093	unknown
Ochotona collaris	http://arctos.database.museum/guid/UAM:Mamm:7084?seid=480300	65.4	-146	3615	12 mi Summit	23	6	1962	PRESERVED_SPECIMEN	UAM	UAM:Mamm:7084	unknown
Ochotona collaris	http://arctos.database.museum/guid/UAM:Mamm:2952?seid=273257	65.4	-145.983	1041	Twelvemile Summit, 9.8 mile Steese Highway	25	6	1957	PRESERVED_SPECIMEN	UAM	UAM:Mamm:2952	unknown
Ochotona collaris	http://arctos.database.museum/guid/UAM:Mamm:2951?seid=1473316	65.4	-145.983	1041	Twelvemile Summit, 9.8 mile Steese Highway	25	6	1957	PRESERVED_SPECIMEN	UAM	UAM:Mamm:2951	unknown
Ochotona collaris	http://arctos.database.museum/guid/UAM:Mamm:2950?seid=1645355	65.4	-145.983	1041	Twelvemile Summit, 9.8 mile Steese Highway	25	6	1957	PRESERVED_SPECIMEN	UAM	UAM:Mamm:2950	unknown
Ochotona collaris	http://arctos.database.museum/guid/UAM:Mamm:2949?seid=1129723	65.4	-145.983	1041	Twelvemile Summit, 9.8 mile Steese Highway	25	6	1957	PRESERVED_SPECIMEN	UAM	UAM:Mamm:2949	unknown
Ochotona collaris	http://arctos.database.museum/guid/UAM:Mamm:2948?seid=601891	65.4	-145.983	1041	Twelvemile Summit, 9.8 mile Steese Highway	25	6	1957	PRESERVED_SPECIMEN	UAM	UAM:Mamm:2948	unknown
Ochotona collaris	http://arctos.database.museum/guid/UAM:Mamm:2947?seid=386376	65.4	-145.983	1041	Twelvemile Summit	25	6	1957	PRESERVED_SPECIMEN	UAM	UAM:Mamm:2947	unknown
Ochotona collaris	http://arctos.database.museum/guid/UAM:Mamm:170?seid=910964	65.5	-146	3615	Milepost 80, Steese Highway	24	9	1950	PRESERVED_SPECIMEN	UAM	UAM:Mamm:170	unknown
Ochotona collaris	http://arctos.database.museum/guid/UAM:Mamm:169?seid=169668	65.5	-146	3615	Milepost 80, Steese Highway	24	9	1950	PRESERVED_SPECIMEN	UAM	UAM:Mamm:169	unknown
Ochotona collaris	http://arctos.database.museum/guid/UAM:Mamm:168?seid=276614	65.5	-146	3615	Milepost 80, Steese Highway	24	9	1950	PRESERVED_SPECIMEN	UAM	UAM:Mamm:168	unknown
Ochotona collaris	http://arctos.database.museum/guid/UAM:Mamm:167?seid=1390903	65.5	-146	3615	Milepost 80, Steese Highway	24	9	1950	PRESERVED_SPECIMEN	UAM	UAM:Mamm:167	unknown
Ochotona collaris	http://arctos.database.museum/guid/UAM:Mamm:15747?seid=1564743	65.4	-145.967	1041	Twelvemile Summit, elev. 3000ft.	4	7	1984	PRESERVED_SPECIMEN	UAM	UAM:Mamm:15747	unknown
Ochotona collaris	http://arctos.database.museum/guid/UAM:Mamm:15746?seid=1020934	65.4	-145.967	1041	Twelvemile Summit, elev. 3000ft.	4	7	1984	PRESERVED_SPECIMEN	UAM	UAM:Mamm:15746	unknown
Ochotona collaris	http://arctos.database.museum/guid/UAM:Mamm:15748?seid=1228245	65.4	-145.967	1041	Twelvemile Summit, elev. 3000ft.	4	7	1984	PRESERVED_SPECIMEN	UAM	UAM:Mamm:15748	unknown
Ochotona collaris	http://arctos.database.museum/guid/UAM:Mamm:119024?seid=2080987	65.5162	-145.524	100	Tanana uplands, Eagle Summit area, Porcupine Dome	17	8	2013	PRESERVED_SPECIMEN	UAM	UAM:Mamm:119024	Rebekah A. P. Lyon
Ochotona collaris	http://arctos.database.museum/guid/UAM:Mamm:114373?seid=1899941	65.401	-146.048	6	12 mile summit	10	8	2012	PRESERVED_SPECIMEN	UAM	UAM:Mamm:114373	Jonathan A. Nations
Ochotona collaris	http://arctos.database.museum/guid/UAM:Mamm:114375?seid=1899943	65.3983	-146.053	6	12 mile summit	12	8	2012	PRESERVED_SPECIMEN	UAM	UAM:Mamm:114375	Jonathan A. Nations
Ochotona collaris	http://arctos.database.museum/guid/UAM:Mamm:107657?seid=940147	65.4067	-146.005	24	near Twelvemile Summit	7	5	2010	PRESERVED_SPECIMEN	UAM	UAM:Mamm:107657	Nicholas J. Kerhoulas
Ochotona collaris	http://arctos.database.museum/guid/UAM:Mamm:107656?seid=66857	65.4066	-146.004	22	near Twelvemile Summit	7	5	2010	PRESERVED_SPECIMEN	UAM	UAM:Mamm:107656	Nicholas J. Kerhoulas
Ochotona collaris	http://arctos.database.museum/guid/UAM:Mamm:106243?seid=1584989	65.3953	-146.052	6	near Twelvemile Summit	7	5	2010	PRESERVED_SPECIMEN	UAM	UAM:Mamm:106243	Nicholas J. Kerhoulas
Ochotona collaris	http://arctos.database.museum/guid/UAM:Mamm:106241?seid=896895	65.4066	-146.004	5	near Twelvemile Summit	7	5	2010	PRESERVED_SPECIMEN	UAM	UAM:Mamm:106241	Nicholas J. Kerhoulas
Ochotona collaris	http://arctos.database.museum/guid/UAM:Mamm:106240?seid=956036	65.4017	-146.047	7	near Twelvemile Summit	7	5	2010	PRESERVED_SPECIMEN	UAM	UAM:Mamm:106240	Nicholas J. Kerhoulas
Ochotona collaris	http://arctos.database.museum/guid/UAM:Mamm:106242?seid=563693	65.4648	-146.17	2	Steese Highway	15	5	2010	PRESERVED_SPECIMEN	UAM	UAM:Mamm:106242	Nicholas J. Kerhoulas
Ochotona collaris	http://arctos.database.museum/guid/UAM:Mamm:102560?seid=127587	65.3393	-146.551	4334	Nome Creek	6	9	2008	PRESERVED_SPECIMEN	UAM	UAM:Mamm:102560	Hayley C. Lanier
Ochotona collaris	http://arctos.database.museum/guid/UAM:Mamm:102559?seid=1656395	65.3393	-146.551	4334	Nome Creek	6	9	2008	PRESERVED_SPECIMEN	UAM	UAM:Mamm:102559	Hayley C. Lanier
Ochotona collaris	http://arctos.database.museum/guid/UAM:Mamm:102558?seid=1800011	65.3393	-146.551	4334	Nome Creek	6	9	2008	PRESERVED_SPECIMEN	UAM	UAM:Mamm:102558	Brandy K. Jacobsen
Ochotona collaris	http://arctos.database.museum/guid/UAM:Mamm:102557?seid=790380	65.3393	-146.551	4334	Nome Creek	6	9	2008	PRESERVED_SPECIMEN	UAM	UAM:Mamm:102557	Brandy K. Jacobsen
Ochotona collaris	http://arctos.database.museum/guid/UAM:Mamm:102556?seid=876257	65.3393	-146.551	4334	Nome Creek	6	9	2008	PRESERVED_SPECIMEN	UAM	UAM:Mamm:102556	Hayley C. Lanier
Ochotona collaris	http://arctos.database.museum/guid/UAM:Mamm:102555?seid=1405711	65.5187	-145.51	452	Porcupine Dome, Pinnell Mountain Trail	16	5	2006	PRESERVED_SPECIMEN	UAM	UAM:Mamm:102555	Hayley C. Lanier
Ochotona collaris	http://arctos.database.museum/guid/UAM:Mamm:102554?seid=1219517	65.5187	-145.51	452	Porcupine Dome, Pinnell Mountain Trail	16	5	2006	PRESERVED_SPECIMEN	UAM	UAM:Mamm:102554	Hayley C. Lanier
Ochotona collaris	http://arctos.database.museum/guid/UAM:Mamm:100943?seid=189901	60.6522	-153.93	2	N shore of Twin Lakes	18	8	2007	PRESERVED_SPECIMEN	UAM	UAM:Mamm:100943	Link E. Olson
Ochotona collaris	http://arctos.database.museum/guid/UAM:Mamm:100890?seid=790062	60.6511	-153.943	6	N shore of Twin Lakes	19	8	2007	PRESERVED_SPECIMEN	UAM	UAM:Mamm:100890	Link E. Olson
Ochotona collaris	http://arctos.database.museum/guid/UAM:Mamm:100870?seid=394448	60.6522	-153.948	7	N shore of Twin Lakes	19	8	2007	PRESERVED_SPECIMEN	UAM	UAM:Mamm:100870	Hayley C. Lanier
Ochotona collaris	http://arctos.database.museum/guid/UAM:Mamm:100833?seid=905973	60.6478	-153.903	8	N shore of Twin Lakes	16	8	2007	PRESERVED_SPECIMEN	UAM	UAM:Mamm:100833	Hayley C. Lanier
Ochotona collaris	http://arctos.database.museum/guid/UAM:Mamm:100834?seid=1774983	60.6575	-153.924	6	N shore of Twin Lakes	16	8	2007	PRESERVED_SPECIMEN	UAM	UAM:Mamm:100834	Link E. Olson
Ochotona collaris	urn:catalog:PSM:Mammal:Mammal-28905	65.5154	-145.312	2156	Circle, 54 mi SW	29	7	1967	PRESERVED_SPECIMEN	PSM	Mammal-28905
Ondatra zibethicus	http://arctos.database.museum/guid/UAM:Mamm:97443?seid=258702	59.2808	-161.942	100	3 miles south of mouth of Carter Creek.	10	7	2004	PRESERVED_SPECIMEN	UAM	UAM:Mamm:97443	Jacob R. Graham
Ondatra zibethicus	http://arctos.database.museum/guid/UAM:Mamm:97415?seid=358802	59.2808	-161.942	100	3 miles south of mouth of Carter Creek.	10	7	2004	PRESERVED_SPECIMEN	UAM	UAM:Mamm:97415	Brandy K. Jacobsen
Ondatra zibethicus	http://arctos.database.museum/guid/UAM:Mamm:97414?seid=123313	59.2808	-161.942	100	3 miles south of mouth of Carter Creek.	10	7	2004	PRESERVED_SPECIMEN	UAM	UAM:Mamm:97414	Brandy K. Jacobsen
Ondatra zibethicus	http://arctos.database.museum/guid/UAM:Mamm:97413?seid=936221	59.2808	-161.942	100	3 miles south of mouth of Carter Creek.	10	7	2004	PRESERVED_SPECIMEN	UAM	UAM:Mamm:97413	Brandy K. Jacobsen
Ondatra zibethicus	http://arctos.database.museum/guid/UAM:Mamm:7016?seid=424906	68.8333	-165.75	1041	Ogotoruk Creek region, Kissimilouk Cr, pond in lagoon at mouth	11	8	1960	PRESERVED_SPECIMEN	UAM	UAM:Mamm:7016	unknown
Ondatra zibethicus	http://arctos.database.museum/guid/UAM:Mamm:7015?seid=617783	68.8333	-165.75	1041	Ogotoruk Creek region, Kissimilouk Cr, pond in lagoon at mouth	11	8	1960	PRESERVED_SPECIMEN	UAM	UAM:Mamm:7015	unknown
Peromyscus keeni	https://www.inaturalist.org/observations/68752157	57.0662	-135.298	244		2	7	2006	HUMAN_OBSERVATION	iNaturalist	68752157	Paul Norwood
Peromyscus keeni	https://www.inaturalist.org/observations/9654216	57.151	-135.574	187		19	4	2008	HUMAN_OBSERVATION	iNaturalist	9654216	M. Goff
Peromyscus keeni	http://arctos.database.museum/guid/UAM:Mamm:71000?seid=1204906	55.7886	-133.335	0	Heceta Island, Squam Bay	22	6	1999	PRESERVED_SPECIMEN	UAM	UAM:Mamm:71000	unknown
Peromyscus keeni	http://arctos.database.museum/guid/UAM:Mamm:64539?seid=1135127	59.5923	-135.894	300	Klukwah Mountain	29	7	2002	PRESERVED_SPECIMEN	UAM	UAM:Mamm:64539	Kyndall Hildebrandt
Peromyscus keeni	http://arctos.database.museum/guid/UAM:Mamm:64538?seid=192774	59.5923	-135.894	300	Klukwah Mountain	29	7	2002	PRESERVED_SPECIMEN	UAM	UAM:Mamm:64538	Kyndall Hildebrandt
Peromyscus keeni	http://arctos.database.museum/guid/UAM:Mamm:5304?seid=754147	55.4861	-132.665	0	Maybeso Valley, Area D	1	9	1956	PRESERVED_SPECIMEN	UAM	UAM:Mamm:5304	unknown
Peromyscus keeni	http://arctos.database.museum/guid/UAM:Mamm:5305?seid=1570138	55.4861	-132.665	0	Maybeso Valley, Area D	1	9	1956	PRESERVED_SPECIMEN	UAM	UAM:Mamm:5305	unknown
Peromyscus keeni	http://arctos.database.museum/guid/UAM:Mamm:51941?seid=765780	56.6672	-134.248	0	no specific locality recorded	21	7	1996	PRESERVED_SPECIMEN	UAM	UAM:Mamm:51941	unknown
Peromyscus keeni	http://arctos.database.museum/guid/UAM:Mamm:50577?seid=1399752	55.85	-133.283	1041	NW end, on peninsula across from Captain Island	7	8	1995	PRESERVED_SPECIMEN	UAM	UAM:Mamm:50577	unknown
Peromyscus keeni	http://arctos.database.museum/guid/UAM:Mamm:35268?seid=1440047	55.6667	-133.583	2000		28	7	1995	PRESERVED_SPECIMEN	UAM	UAM:Mamm:35268	unknown
Peromyscus keeni	http://arctos.database.museum/guid/UAM:Mamm:35266?seid=1762390	55.6667	-133.583	2000		28	7	1995	PRESERVED_SPECIMEN	UAM	UAM:Mamm:35266	unknown
Peromyscus keeni	http://arctos.database.museum/guid/UAM:Mamm:15153?seid=1083775	55.45	-133.45	1041	southest side of island	17	6	1983	PRESERVED_SPECIMEN	UAM	UAM:Mamm:15153	unknown
Peromyscus keeni	http://arctos.database.museum/guid/UAM:Mamm:101934?seid=1121690	57.061	-135.216	0	Sitka, AK.	14	11	2004	PRESERVED_SPECIMEN	UAM	UAM:Mamm:101934	Heather M. Bryant
Peromyscus keeni	http://arctos.database.museum/guid/MSB:Mamm:232591?seid=1381728	56.1618	-133.321	300	El Capitan	23	7	2011	PRESERVED_SPECIMEN	MSB	MSB:Mamm:232591	Stephen O. MacDonald
Peromyscus keeni	http://arctos.database.museum/guid/MSB:Mamm:221576?seid=367791	55.2876	-133.633	2000	Noyes Island, E side	16	8	2010	PRESERVED_SPECIMEN	MSB	MSB:Mamm:221576	Stephen O. MacDonald
Peromyscus keeni	https://www.inaturalist.org/observations/11695969	57.054	-135.327	123		30	8	2011	HUMAN_OBSERVATION	iNaturalist	11695969	M. Goff
Peromyscus keeni	http://arctos.database.museum/guid/MSB:Mamm:321989?seid=4049685	57.1301	-135.362	100	Starrigavan Bay	1	1	2010	PRESERVED_SPECIMEN	MSB	MSB:Mamm:321989	Jonathan L. Dunnum
Peromyscus keeni	http://arctos.database.museum/guid/MSB:Mamm:321992?seid=4049688	57.0634	-135.336	100	Sitka	10	9	2010	PRESERVED_SPECIMEN	MSB	MSB:Mamm:321992	Jonathan L. Dunnum
Peromyscus keeni	http://arctos.database.museum/guid/MSB:Mamm:321993?seid=4049689	56.9622	-135.15	795	Salmon Lake	18	12	2010	PRESERVED_SPECIMEN	MSB	MSB:Mamm:321993	Jonathan L. Dunnum
Peromyscus keeni	http://arctos.database.museum/guid/MSB:Mamm:321990?seid=4049686	56.9622	-135.15	795	Salmon Lake	18	12	2010	PRESERVED_SPECIMEN	MSB	MSB:Mamm:321990	Jonathan L. Dunnum
Peromyscus keeni	http://arctos.database.museum/guid/MSB:Mamm:321991?seid=4049687	57.0994	-135.397	602	Halibut Point Road	5	9	2010	PRESERVED_SPECIMEN	MSB	MSB:Mamm:321991	Jonathan L. Dunnum
Peromyscus keeni	http://arctos.database.museum/guid/UWBM:Mamm:39816?seid=3648143	57.1169	-135.387	0	Baranof Island, Sitka; 3.5 miles on Halibut Point Road	11	4	1974	PRESERVED_SPECIMEN	UWBM	UWBM:Mamm:39816	unknown
Peromyscus keeni	http://arctos.database.museum/guid/UWBM:Mamm:39817?seid=3668596	57.1169	-135.387	0	Baranof Island; 3.5 miles on Halibut Point Road	11	4	1974	PRESERVED_SPECIMEN	UWBM	UWBM:Mamm:39817	unknown
Peromyscus keeni	http://arctos.database.museum/guid/UMNH:Mamm:14239?seid=3303937	58.3381	-134.423	4389	Salmon Creek, 3.5 mi N Juneau	26	9	1950	PRESERVED_SPECIMEN	UMNH	UMNH:Mamm:14239	unknown
Peromyscus keeni	http://arctos.database.museum/guid/UMNH:Mamm:14236?seid=3302821	58.3381	-134.423	4389	Salmon Creek, 3.5 mi N Juneau	5	5	1950	PRESERVED_SPECIMEN	UMNH	UMNH:Mamm:14236	unknown
Peromyscus keeni	http://arctos.database.museum/guid/UMNH:Mamm:14240?seid=3304117	58.3381	-134.423	4389	Salmon Creek, 3.5 mi N Juneau	1	10	1950	PRESERVED_SPECIMEN	UMNH	UMNH:Mamm:14240	unknown
Peromyscus keeni	http://arctos.database.museum/guid/UMNH:Mamm:14237?seid=3302822	58.3381	-134.423	4389	Salmon Creek, 3.5 mi N Juneau	10	6	1950	PRESERVED_SPECIMEN	UMNH	UMNH:Mamm:14237	unknown
Peromyscus keeni	http://arctos.database.museum/guid/UMNH:Mamm:14235?seid=3302820	58.3068	-134.38	4389	Gold Creek, Juneau	13	11	1949	PRESERVED_SPECIMEN	UMNH	UMNH:Mamm:14235	unknown
Peromyscus keeni	http://arctos.database.museum/guid/UMNH:Mamm:14238?seid=3303936	58.3381	-134.423	4389	Salmon Creek, 3.5 mi N Juneau	4	10	1950	PRESERVED_SPECIMEN	UMNH	UMNH:Mamm:14238	unknown
Peromyscus keeni	http://arctos.database.museum/guid/MSB:Mamm:297330?seid=3566556	56.6473	-134.086	5000	Bay of Pillars, 10 km E of Rowan Bay	5	8	2004	PRESERVED_SPECIMEN	MSB	MSB:Mamm:297330	Natalie G. Dawson
Peromyscus keeni	http://arctos.database.museum/guid/MSB:Mamm:297328?seid=3566554	56.8752	-134.236	6000	western shoreline of Saginaw Bay	3	8	2004	PRESERVED_SPECIMEN	MSB	MSB:Mamm:297328	Natalie G. Dawson
Peromyscus keeni	http://arctos.database.museum/guid/MSB:Mamm:297329?seid=3566555	56.8752	-134.236	6000	western shoreline of Saginaw Bay	3	8	2004	PRESERVED_SPECIMEN	MSB	MSB:Mamm:297329	Natalie G. Dawson
Peromyscus keeni	http://arctos.database.museum/guid/MSB:Mamm:297324?seid=3566550	56.8752	-134.236	6000	western shoreline of Saginaw Bay	3	8	2004	PRESERVED_SPECIMEN	MSB	MSB:Mamm:297324	Natalie G. Dawson
Peromyscus keeni	http://arctos.database.museum/guid/MSB:Mamm:297320?seid=3565958	56.8752	-134.236	6000	western shoreline of Saginaw Bay	3	8	2004	PRESERVED_SPECIMEN	MSB	MSB:Mamm:297320	Natalie G. Dawson
Peromyscus keeni	http://arctos.database.museum/guid/MSB:Mamm:297317?seid=3565955	56.8752	-134.236	6000	western shoreline of Saginaw Bay	3	8	2004	PRESERVED_SPECIMEN	MSB	MSB:Mamm:297317	Natalie G. Dawson
Peromyscus keeni	http://arctos.database.museum/guid/MSB:Mamm:297322?seid=3565960	56.8752	-134.236	6000	western shoreline of Saginaw Bay	3	8	2004	PRESERVED_SPECIMEN	MSB	MSB:Mamm:297322	Natalie G. Dawson
Peromyscus keeni	http://arctos.database.museum/guid/MSB:Mamm:297321?seid=3565959	56.8752	-134.236	6000	western shoreline of Saginaw Bay	3	8	2004	PRESERVED_SPECIMEN	MSB	MSB:Mamm:297321	Natalie G. Dawson
Peromyscus keeni	https://www.inaturalist.org/observations/4957042	57.0611	-135.323	376		2	1	2017	HUMAN_OBSERVATION	iNaturalist	4957042	Connor
Peromyscus keeni	http://arctos.database.museum/guid/MVZ:Mamm:9128?seid=501529	55.8972	-133.859	500	Warren Island, Alexander Archipelago	22	5	1909	PRESERVED_SPECIMEN	MVZ	MVZ:Mamm:9128	Museum of Vertebrate Zoology, University of California, Berkeley
Peromyscus keeni	http://arctos.database.museum/guid/MVZ:Mamm:8606?seid=555925	54.9305	-131.347	10367	Duke Island, Alexander Archipelago	9	6	1909	PRESERVED_SPECIMEN	MVZ	MVZ:Mamm:8606	Museum of Vertebrate Zoology, University of California, Berkeley
Peromyscus keeni	http://arctos.database.museum/guid/MVZ:Mamm:8605?seid=1592626	54.9305	-131.347	10367	Duke Island, Alexander Archipelago	9	6	1909	PRESERVED_SPECIMEN	MVZ	MVZ:Mamm:8605	Museum of Vertebrate Zoology, University of California, Berkeley
Peromyscus keeni	http://arctos.database.museum/guid/MVZ:Mamm:8604?seid=1063172	54.9305	-131.347	10367	Duke Island, Alexander Archipelago	8	6	1909	PRESERVED_SPECIMEN	MVZ	MVZ:Mamm:8604	Museum of Vertebrate Zoology, University of California, Berkeley
Peromyscus keeni	http://arctos.database.museum/guid/MVZ:Mamm:8601?seid=351827	55.8972	-133.859	500	Warren Island, Alexander Archipelago	21	5	1909	PRESERVED_SPECIMEN	MVZ	MVZ:Mamm:8601	Museum of Vertebrate Zoology, University of California, Berkeley
Peromyscus keeni	http://arctos.database.museum/guid/MVZ:Mamm:8603?seid=1645334	55.8972	-133.859	500	Warren Island, Alexander Archipelago	23	5	1909	PRESERVED_SPECIMEN	MVZ	MVZ:Mamm:8603	Museum of Vertebrate Zoology, University of California, Berkeley
Peromyscus keeni	http://arctos.database.museum/guid/MVZ:Mamm:8602?seid=1781480	55.8972	-133.859	500	Warren Island, Alexander Archipelago	22	5	1909	PRESERVED_SPECIMEN	MVZ	MVZ:Mamm:8602	Museum of Vertebrate Zoology, University of California, Berkeley
Peromyscus keeni	http://arctos.database.museum/guid/MVZ:Mamm:8600?seid=1330102	55.8972	-133.859	500	Warren Island, Alexander Archipelago	21	5	1909	PRESERVED_SPECIMEN	MVZ	MVZ:Mamm:8600	Museum of Vertebrate Zoology, University of California, Berkeley
Peromyscus keeni	http://arctos.database.museum/guid/MVZ:Mamm:8594?seid=500305	55.8791	-134.248	9241	Coronation Island, Alexander Archipelago	17	5	1909	PRESERVED_SPECIMEN	MVZ	MVZ:Mamm:8594	Museum of Vertebrate Zoology, University of California, Berkeley
Peromyscus keeni	http://arctos.database.museum/guid/MVZ:Mamm:8593?seid=673196	55.8791	-134.248	9241	Coronation Island, Alexander Archipelago	17	5	1909	PRESERVED_SPECIMEN	MVZ	MVZ:Mamm:8593	Museum of Vertebrate Zoology, University of California, Berkeley
Peromyscus keeni	http://arctos.database.museum/guid/MVZ:Mamm:8598?seid=943629	55.8972	-133.859	500	Warren Island, Alexander Archipelago	21	5	1909	PRESERVED_SPECIMEN	MVZ	MVZ:Mamm:8598	Museum of Vertebrate Zoology, University of California, Berkeley
Peromyscus keeni	http://arctos.database.museum/guid/MVZ:Mamm:8599?seid=402589	55.8972	-133.859	500	Warren Island, Alexander Archipelago	21	5	1909	PRESERVED_SPECIMEN	MVZ	MVZ:Mamm:8599	Museum of Vertebrate Zoology, University of California, Berkeley
Peromyscus keeni	http://arctos.database.museum/guid/MVZ:Mamm:8596?seid=323324	55.8972	-133.859	500	Warren Island, Alexander Archipelago	21	5	1909	PRESERVED_SPECIMEN	MVZ	MVZ:Mamm:8596	Museum of Vertebrate Zoology, University of California, Berkeley
Peromyscus keeni	http://arctos.database.museum/guid/MVZ:Mamm:8597?seid=708103	55.8972	-133.859	500	Warren Island, Alexander Archipelago	21	5	1909	PRESERVED_SPECIMEN	MVZ	MVZ:Mamm:8597	Museum of Vertebrate Zoology, University of California, Berkeley
Peromyscus keeni	http://arctos.database.museum/guid/MVZ:Mamm:8592?seid=179240	55.8791	-134.248	9241	Coronation Island, Alexander Archipelago	16	5	1909	PRESERVED_SPECIMEN	MVZ	MVZ:Mamm:8592	Museum of Vertebrate Zoology, University of California, Berkeley
Peromyscus keeni	http://arctos.database.museum/guid/MVZ:Mamm:8595?seid=221937	55.8791	-134.248	9241	Coronation Island, Alexander Archipelago	17	5	1909	PRESERVED_SPECIMEN	MVZ	MVZ:Mamm:8595	Museum of Vertebrate Zoology, University of California, Berkeley
Peromyscus keeni	http://arctos.database.museum/guid/MVZ:Mamm:29942?seid=1436317	54.8027	-133.529	4574	Forrester Island, Alexander Archipelago	18	5	1915	PRESERVED_SPECIMEN	MVZ	MVZ:Mamm:29942	Museum of Vertebrate Zoology, University of California, Berkeley
Peromyscus keeni	http://arctos.database.museum/guid/MVZ:Mamm:280?seid=1393240	56.861	-134.758	4091	Red Bluff Bay, Baranof Island, Alexander Archipelago	19	6	1907	PRESERVED_SPECIMEN	MVZ	MVZ:Mamm:280	Museum of Vertebrate Zoology, University of California, Berkeley
Peromyscus keeni	http://arctos.database.museum/guid/MVZ:Mamm:279?seid=1206925	56.861	-134.758	4091	Red Bluff Bay, Baranof Island, Alexander Archipelago	18	6	1907	PRESERVED_SPECIMEN	MVZ	MVZ:Mamm:279	Museum of Vertebrate Zoology, University of California, Berkeley
Peromyscus keeni	http://arctos.database.museum/guid/MVZ:Mamm:267?seid=363769	57.5307	-135.272	29034	Peril Strait, Baranof Island, Alexander Archipelago	27	8	1907	PRESERVED_SPECIMEN	MVZ	MVZ:Mamm:267	Museum of Vertebrate Zoology, University of California, Berkeley
Peromyscus keeni	http://arctos.database.museum/guid/MVZ:Mamm:266?seid=1836683	57.5307	-135.272	29034	Peril Strait, Baranof Island, Alexander Archipelago	27	8	1907	PRESERVED_SPECIMEN	MVZ	MVZ:Mamm:266	Museum of Vertebrate Zoology, University of California, Berkeley
Peromyscus keeni	http://arctos.database.museum/guid/MVZ:Mamm:263?seid=470310	57.5307	-135.272	29034	Peril Strait, Baranof Island, Alexander Archipelago	26	8	1907	PRESERVED_SPECIMEN	MVZ	MVZ:Mamm:263	Museum of Vertebrate Zoology, University of California, Berkeley
Peromyscus keeni	http://arctos.database.museum/guid/MVZ:Mamm:255?seid=1737687	57.4668	-135.371	0	Rooman Bay, Baranof Island, Alexander Archipelago	20	8	1907	PRESERVED_SPECIMEN	MVZ	MVZ:Mamm:255	Museum of Vertebrate Zoology, University of California, Berkeley
Peromyscus keeni	http://arctos.database.museum/guid/MVZ:Mamm:243?seid=1830807	57.4668	-135.371	0	Rooman Bay, Baranof Island, Alexander Archipelago	18	8	1907	PRESERVED_SPECIMEN	MVZ	MVZ:Mamm:243	Museum of Vertebrate Zoology, University of California, Berkeley
Peromyscus keeni	http://arctos.database.museum/guid/MVZ:Mamm:242?seid=707154	57.4668	-135.371	0	Rooman Bay, Baranof Island, Alexander Archipelago	18	8	1907	PRESERVED_SPECIMEN	MVZ	MVZ:Mamm:242	Museum of Vertebrate Zoology, University of California, Berkeley
Peromyscus keeni	http://arctos.database.museum/guid/MVZ:Mamm:235?seid=1228961	57.4668	-135.371	0	Rooman Bay, Baranof Island, Alexander Archipelago	17	8	1907	PRESERVED_SPECIMEN	MVZ	MVZ:Mamm:235	Museum of Vertebrate Zoology, University of California, Berkeley
Peromyscus keeni	http://arctos.database.museum/guid/MVZ:Mamm:234?seid=1623045	57.4668	-135.371	0	Rooman Bay, Baranof Island, Alexander Archipelago	17	8	1907	PRESERVED_SPECIMEN	MVZ	MVZ:Mamm:234	Museum of Vertebrate Zoology, University of California, Berkeley
Peromyscus keeni	http://arctos.database.museum/guid/MVZ:Mamm:233?seid=1300598	57.4668	-135.371	0	Rooman Bay, Baranof Island, Alexander Archipelago	16	8	1907	PRESERVED_SPECIMEN	MVZ	MVZ:Mamm:233	Museum of Vertebrate Zoology, University of California, Berkeley
Peromyscus keeni	http://arctos.database.museum/guid/MVZ:Mamm:232?seid=1207343	57.4668	-135.371	0	Rooman Bay, Baranof Island, Alexander Archipelago	15	8	1907	PRESERVED_SPECIMEN	MVZ	MVZ:Mamm:232	Museum of Vertebrate Zoology, University of California, Berkeley
Peromyscus keeni	http://arctos.database.museum/guid/MVZ:Mamm:231?seid=1071719	57.4668	-135.371	0	Rooman Bay, Baranof Island, Alexander Archipelago	15	8	1907	PRESERVED_SPECIMEN	MVZ	MVZ:Mamm:231	Museum of Vertebrate Zoology, University of California, Berkeley
Peromyscus keeni	http://arctos.database.museum/guid/MVZ:Mamm:230?seid=573859	57.4668	-135.371	0	Rooman Bay, Baranof Island, Alexander Archipelago	15	8	1907	PRESERVED_SPECIMEN	MVZ	MVZ:Mamm:230	Museum of Vertebrate Zoology, University of California, Berkeley
Peromyscus keeni	http://arctos.database.museum/guid/MVZ:Mamm:228?seid=1629653	56.861	-134.758	4091	Red Bluff Bay, Baranof Island, Alexander Archipelago	19	6	1907	PRESERVED_SPECIMEN	MVZ	MVZ:Mamm:228	Museum of Vertebrate Zoology, University of California, Berkeley
Peromyscus keeni	http://arctos.database.museum/guid/MVZ:Mamm:224?seid=842225	56.861	-134.758	4091	Red Bluff Bay, Baranof Island, Alexander Archipelago	13	6	1907	PRESERVED_SPECIMEN	MVZ	MVZ:Mamm:224	Museum of Vertebrate Zoology, University of California, Berkeley
Peromyscus keeni	http://arctos.database.museum/guid/MVZ:Mamm:20893?seid=1837799	54.8027	-133.529	4574	Forrester Island, Alexander Archipelago	1	8	1913	PRESERVED_SPECIMEN	MVZ	MVZ:Mamm:20893	Museum of Vertebrate Zoology, University of California, Berkeley
Peromyscus keeni	http://arctos.database.museum/guid/MVZ:Mamm:20892?seid=1658212	54.8027	-133.529	4574	Forrester Island, Alexander Archipelago	4	7	1913	PRESERVED_SPECIMEN	MVZ	MVZ:Mamm:20892	Museum of Vertebrate Zoology, University of California, Berkeley
Peromyscus keeni	http://arctos.database.museum/guid/MVZ:Mamm:20889?seid=542811	54.8027	-133.529	4574	Forrester Island, Alexander Archipelago	2	7	1913	PRESERVED_SPECIMEN	MVZ	MVZ:Mamm:20889	Museum of Vertebrate Zoology, University of California, Berkeley
Peromyscus keeni	http://arctos.database.museum/guid/MVZ:Mamm:20891?seid=870869	54.8027	-133.529	4574	Forrester Island, Alexander Archipelago	4	7	1913	PRESERVED_SPECIMEN	MVZ	MVZ:Mamm:20891	Museum of Vertebrate Zoology, University of California, Berkeley
Peromyscus keeni	http://arctos.database.museum/guid/MVZ:Mamm:20890?seid=1307379	54.8027	-133.529	4574	Forrester Island, Alexander Archipelago	4	7	1913	PRESERVED_SPECIMEN	MVZ	MVZ:Mamm:20890	Museum of Vertebrate Zoology, University of California, Berkeley
Peromyscus keeni	http://arctos.database.museum/guid/MVZ:Mamm:20888?seid=457154	54.8027	-133.529	4574	Forrester Island, Alexander Archipelago	2	7	1913	PRESERVED_SPECIMEN	MVZ	MVZ:Mamm:20888	Museum of Vertebrate Zoology, University of California, Berkeley
Peromyscus keeni	http://arctos.database.museum/guid/MVZ:Mamm:20887?seid=1450707	54.8027	-133.529	4574	Forrester Island, Alexander Archipelago	2	7	1913	PRESERVED_SPECIMEN	MVZ	MVZ:Mamm:20887	Museum of Vertebrate Zoology, University of California, Berkeley
Peromyscus keeni	http://arctos.database.museum/guid/MVZ:Mamm:20885?seid=749210	54.8027	-133.529	4574	Forrester Island, Alexander Archipelago	30	5	1913	PRESERVED_SPECIMEN	MVZ	MVZ:Mamm:20885	Museum of Vertebrate Zoology, University of California, Berkeley
Peromyscus keeni	http://arctos.database.museum/guid/MVZ:Mamm:20883?seid=272003	54.8027	-133.529	4574	Forrester Island, Alexander Archipelago	29	6	1913	PRESERVED_SPECIMEN	MVZ	MVZ:Mamm:20883	Museum of Vertebrate Zoology, University of California, Berkeley
Peromyscus keeni	http://arctos.database.museum/guid/MVZ:Mamm:20886?seid=136420	54.8027	-133.529	4574	Forrester Island, Alexander Archipelago	1	7	1913	PRESERVED_SPECIMEN	MVZ	MVZ:Mamm:20886	Museum of Vertebrate Zoology, University of California, Berkeley
Peromyscus keeni	http://arctos.database.museum/guid/MVZ:Mamm:20882?seid=706793	54.8027	-133.529	4574	Forrester Island, Alexander Archipelago	29	5	1913	PRESERVED_SPECIMEN	MVZ	MVZ:Mamm:20882	Museum of Vertebrate Zoology, University of California, Berkeley
Peromyscus keeni	http://arctos.database.museum/guid/MVZ:Mamm:20881?seid=1593953	54.8027	-133.529	4574	Forrester Island, Alexander Archipelago	29	5	1913	PRESERVED_SPECIMEN	MVZ	MVZ:Mamm:20881	Museum of Vertebrate Zoology, University of California, Berkeley
Peromyscus keeni	http://arctos.database.museum/guid/MVZ:Mamm:20884?seid=1780215	54.8027	-133.529	4574	Forrester Island, Alexander Archipelago	29	6	1913	PRESERVED_SPECIMEN	MVZ	MVZ:Mamm:20884	Museum of Vertebrate Zoology, University of California, Berkeley
Peromyscus keeni	http://arctos.database.museum/guid/MVZ:Mamm:20879?seid=1751516	54.8027	-133.529	4574	Forrester Island, Alexander Archipelago	29	5	1913	PRESERVED_SPECIMEN	MVZ	MVZ:Mamm:20879	Museum of Vertebrate Zoology, University of California, Berkeley
Peromyscus keeni	http://arctos.database.museum/guid/MVZ:Mamm:20880?seid=1603142	54.8027	-133.529	4574	Forrester Island, Alexander Archipelago	29	5	1913	PRESERVED_SPECIMEN	MVZ	MVZ:Mamm:20880	Museum of Vertebrate Zoology, University of California, Berkeley
Peromyscus keeni	http://arctos.database.museum/guid/MSB:Mamm:275559?seid=2542938	57.131	-135.364	0	Starrigavan Estuary	11	10	2013	PRESERVED_SPECIMEN	MSB	MSB:Mamm:275559	Joseph A. Cook
Peromyscus keeni	http://arctos.database.museum/guid/MSB:Mamm:275389?seid=2542748	58.2353	-134.236	10	3.3 km SE of Middle Peak	22	7	2013	PRESERVED_SPECIMEN	MSB	MSB:Mamm:275389	Bryan S. McLean
Peromyscus keeni	http://arctos.database.museum/guid/MSB:Mamm:266546?seid=2063477	59.2981	-135.514	0	Salmon Run Campground, Haines, Line 1	12	7	2013	PRESERVED_SPECIMEN	MSB	MSB:Mamm:266546	Mariel L. Campbell
Peromyscus keeni	http://arctos.database.museum/guid/MSB:Mamm:266545?seid=2063476	59.2982	-135.514	0	Salmon Run Campground, Haines, Line 3	12	7	2013	PRESERVED_SPECIMEN	MSB	MSB:Mamm:266545	Mariel L. Campbell
Peromyscus keeni	http://arctos.database.museum/guid/MSB:Mamm:266302?seid=2062058	55.705	-132.851	0	Control Creek, Eagle's Nest Campground	9	7	2013	PRESERVED_SPECIMEN	MSB	MSB:Mamm:266302	Stephen O. MacDonald
Peromyscus keeni	http://arctos.database.museum/guid/MSB:Mamm:266288?seid=2062044	55.7019	-132.851	0	Control Creek, , Eagle's Nest Campground	6	7	2013	PRESERVED_SPECIMEN	MSB	MSB:Mamm:266288	Stephen O. MacDonald
Peromyscus keeni	http://arctos.database.museum/guid/MSB:Mamm:266289?seid=2062045	55.7031	-132.849	0	Control Creek, , Eagle's Nest Campground	7	7	2013	PRESERVED_SPECIMEN	MSB	MSB:Mamm:266289	Stephen O. MacDonald
Peromyscus keeni	http://arctos.database.museum/guid/MSB:Mamm:266290?seid=2062046	55.7062	-132.852	0	Control Creek, , Eagle's Nest Campground	7	7	2013	PRESERVED_SPECIMEN	MSB	MSB:Mamm:266290	Stephen O. MacDonald
Peromyscus keeni	http://arctos.database.museum/guid/MSB:Mamm:266287?seid=2062043	55.7019	-132.85	0	Control Creek, , Eagle's Nest Campground	6	7	2013	PRESERVED_SPECIMEN	MSB	MSB:Mamm:266287	Stephen O. MacDonald
Peromyscus keeni	http://arctos.database.museum/guid/MSB:Mamm:266286?seid=2062042	55.7047	-132.85	0	Control Creek, , Eagle's Nest Campground	6	7	2013	PRESERVED_SPECIMEN	MSB	MSB:Mamm:266286	Stephen O. MacDonald
Peromyscus keeni	http://arctos.database.museum/guid/MSB:Mamm:259298?seid=1880517	55.7971	-133.249	3	Yahku Cove	6	8	2012	PRESERVED_SPECIMEN	MSB	MSB:Mamm:259298	ISLES Crew 2012
Peromyscus keeni	http://arctos.database.museum/guid/MSB:Mamm:259297?seid=1880516	55.7986	-133.248	3	Yahku Cove	6	8	2012	PRESERVED_SPECIMEN	MSB	MSB:Mamm:259297	ISLES Crew 2012
Peromyscus keeni	http://arctos.database.museum/guid/MSB:Mamm:259291?seid=1880510	55.7965	-133.244	3	Yahku Cove	5	8	2012	PRESERVED_SPECIMEN	MSB	MSB:Mamm:259291	ISLES Crew 2012
Peromyscus keeni	http://arctos.database.museum/guid/MSB:Mamm:259299?seid=1880518	55.7984	-133.243	3	Yahku Cove	6	8	2012	PRESERVED_SPECIMEN	MSB	MSB:Mamm:259299	ISLES Crew 2012
Peromyscus keeni	http://arctos.database.museum/guid/MSB:Mamm:259199?seid=1880063	55.7962	-133.246	3	Yahku Cove	4	8	2012	PRESERVED_SPECIMEN	MSB	MSB:Mamm:259199	ISLES Crew 2012
Peromyscus keeni	http://arctos.database.museum/guid/MSB:Mamm:259200?seid=1880064	55.7986	-133.243	3	Yahku Cove	4	8	2012	PRESERVED_SPECIMEN	MSB	MSB:Mamm:259200	ISLES Crew 2012
Peromyscus keeni	http://arctos.database.museum/guid/MSB:Mamm:259201?seid=1880066	55.796	-133.247	3	Yahku Cove	4	8	2012	PRESERVED_SPECIMEN	MSB	MSB:Mamm:259201	ISLES Crew 2012
Peromyscus keeni	http://arctos.database.museum/guid/MSB:Mamm:259191?seid=1880012	55.784	-133.377	3	northeastern portion	2	8	2012	PRESERVED_SPECIMEN	MSB	MSB:Mamm:259191	ISLES Crew 2012
Peromyscus keeni	http://arctos.database.museum/guid/MSB:Mamm:259189?seid=1880010	55.7864	-133.381	3	northeastern portion	2	8	2012	PRESERVED_SPECIMEN	MSB	MSB:Mamm:259189	ISLES Crew 2012
Peromyscus keeni	http://arctos.database.museum/guid/MSB:Mamm:259197?seid=1880061	55.796	-133.247	3	Yahku Cove	4	8	2012	PRESERVED_SPECIMEN	MSB	MSB:Mamm:259197	ISLES Crew 2012
Peromyscus keeni	http://arctos.database.museum/guid/MSB:Mamm:259190?seid=1880011	55.7824	-133.378	3	northeastern portion	3	10	2012	PRESERVED_SPECIMEN	MSB	MSB:Mamm:259190	ISLES Crew 2012
Peromyscus keeni	http://arctos.database.museum/guid/MSB:Mamm:259127?seid=1879263	55.8969	-133.322	3	northwestern end	27	7	2012	PRESERVED_SPECIMEN	MSB	MSB:Mamm:259127	ISLES Crew 2012
Peromyscus keeni	http://arctos.database.museum/guid/MSB:Mamm:259139?seid=1879275	55.7851	-133.38	3	northeastern portion	2	8	2012	PRESERVED_SPECIMEN	MSB	MSB:Mamm:259139	ISLES Crew 2012
Peromyscus keeni	http://arctos.database.museum/guid/MSB:Mamm:259131?seid=1879267	55.8978	-133.326	3	northwestern end	28	7	2012	PRESERVED_SPECIMEN	MSB	MSB:Mamm:259131	ISLES Crew 2012
Peromyscus keeni	http://arctos.database.museum/guid/MSB:Mamm:259140?seid=1879276	55.7858	-133.38	3	northeastern portion	2	8	2012	PRESERVED_SPECIMEN	MSB	MSB:Mamm:259140	ISLES Crew 2012
Peromyscus keeni	http://arctos.database.museum/guid/MSB:Mamm:259129?seid=1879265	55.8971	-133.322	3	northwestern end	28	7	2012	PRESERVED_SPECIMEN	MSB	MSB:Mamm:259129	ISLES Crew 2012
Peromyscus keeni	http://arctos.database.museum/guid/MSB:Mamm:259115?seid=1879251	55.8967	-133.325	3	northwestern end	25	7	2012	PRESERVED_SPECIMEN	MSB	MSB:Mamm:259115	ISLES Crew 2012
Peromyscus keeni	http://arctos.database.museum/guid/MSB:Mamm:259096?seid=1879228	55.7716	-133.342	3	Indian Garden Bay	24	7	2012	PRESERVED_SPECIMEN	MSB	MSB:Mamm:259096	ISLES Crew 2012
Peromyscus keeni	http://arctos.database.museum/guid/MSB:Mamm:259119?seid=1879255	55.8972	-133.326	3	northwestern end	16	7	2012	PRESERVED_SPECIMEN	MSB	MSB:Mamm:259119	ISLES Crew 2012
Peromyscus keeni	http://arctos.database.museum/guid/MSB:Mamm:259113?seid=1879249	55.8967	-133.325	3	northwestern end	25	7	2012	PRESERVED_SPECIMEN	MSB	MSB:Mamm:259113	ISLES Crew 2012
Peromyscus keeni	http://arctos.database.museum/guid/MSB:Mamm:259121?seid=1879257	55.898	-133.327	3	northwestern end	26	7	2012	PRESERVED_SPECIMEN	MSB	MSB:Mamm:259121	ISLES Crew 2012
Peromyscus keeni	http://arctos.database.museum/guid/MSB:Mamm:259125?seid=1879261	55.8967	-133.323	3	northwestern end	27	7	2012	PRESERVED_SPECIMEN	MSB	MSB:Mamm:259125	ISLES Crew 2012
Peromyscus keeni	http://arctos.database.museum/guid/MSB:Mamm:259114?seid=1879250	55.8967	-133.325	3	northwestern end	25	7	2012	PRESERVED_SPECIMEN	MSB	MSB:Mamm:259114	ISLES Crew 2012
Peromyscus keeni	http://arctos.database.museum/guid/MSB:Mamm:259106?seid=1879242	55.897	-133.325	3	northwestern end	25	7	2012	PRESERVED_SPECIMEN	MSB	MSB:Mamm:259106	ISLES Crew 2012
Peromyscus keeni	http://arctos.database.museum/guid/MSB:Mamm:259102?seid=1879238	55.8962	-133.324	3	northwestern end	25	7	2012	PRESERVED_SPECIMEN	MSB	MSB:Mamm:259102	ISLES Crew 2012
Peromyscus keeni	http://arctos.database.museum/guid/MSB:Mamm:259094?seid=1879170	55.8208	-133.341	3	Indian Garden Bay	24	7	2012	PRESERVED_SPECIMEN	MSB	MSB:Mamm:259094	ISLES Crew 2012
Peromyscus keeni	http://arctos.database.museum/guid/MSB:Mamm:259088?seid=1879148	55.7714	-133.345	3	Indian Garden Bay	23	7	2012	PRESERVED_SPECIMEN	MSB	MSB:Mamm:259088	ISLES Crew 2012
Peromyscus keeni	http://arctos.database.museum/guid/MSB:Mamm:259093?seid=1879169	55.7712	-133.345	3	Indian Garden Bay	24	7	2012	PRESERVED_SPECIMEN	MSB	MSB:Mamm:259093	ISLES Crew 2012
Peromyscus keeni	http://arctos.database.museum/guid/MSB:Mamm:259095?seid=1879171	55.7711	-133.34	3	Indian Garden Bay	24	7	2012	PRESERVED_SPECIMEN	MSB	MSB:Mamm:259095	ISLES Crew 2012
Peromyscus keeni	http://arctos.database.museum/guid/MSB:Mamm:259085?seid=1879078	55.7714	-133.345	3	Indian Garden Bay	23	7	2012	PRESERVED_SPECIMEN	MSB	MSB:Mamm:259085	ISLES Crew 2012
Peromyscus keeni	http://arctos.database.museum/guid/MSB:Mamm:259084?seid=1879077	55.7714	-133.345	3	Indian Garden Bay	23	7	2012	PRESERVED_SPECIMEN	MSB	MSB:Mamm:259084	ISLES Crew 2012
Peromyscus keeni	http://arctos.database.museum/guid/MSB:Mamm:259112?seid=1879248	55.8972	-133.322	3	northwestern end	25	7	2012	PRESERVED_SPECIMEN	MSB	MSB:Mamm:259112	ISLES Crew 2012
Peromyscus keeni	http://arctos.database.museum/guid/MSB:Mamm:259091?seid=1879167	55.7702	-133.346	3	Indian Garden Bay	24	7	2012	PRESERVED_SPECIMEN	MSB	MSB:Mamm:259091	ISLES Crew 2012
Peromyscus keeni	http://arctos.database.museum/guid/MSB:Mamm:259100?seid=1879236	55.8967	-133.325	3	northwestern end	25	7	2012	PRESERVED_SPECIMEN	MSB	MSB:Mamm:259100	ISLES Crew 2012
Peromyscus keeni	http://arctos.database.museum/guid/MSB:Mamm:259089?seid=1879149	55.7712	-133.34	100	Indian Garden Bay	24	7	2012	PRESERVED_SPECIMEN	MSB	MSB:Mamm:259089	ISLES Crew 2012
Peromyscus keeni	http://arctos.database.museum/guid/MSB:Mamm:259076?seid=1879069	55.7707	-133.338	3	Indian Garden Bay	22	7	2012	PRESERVED_SPECIMEN	MSB	MSB:Mamm:259076	ISLES Crew 2012
Peromyscus keeni	http://arctos.database.museum/guid/MSB:Mamm:259086?seid=1879079	55.7719	-133.345	3	Indian Garden Bay	23	7	2012	PRESERVED_SPECIMEN	MSB	MSB:Mamm:259086	ISLES Crew 2012
Peromyscus keeni	http://arctos.database.museum/guid/MSB:Mamm:259057?seid=1879050	55.7707	-133.34	200	Indian Garden Bay	21	7	2012	PRESERVED_SPECIMEN	MSB	MSB:Mamm:259057	ISLES Crew 2012
Peromyscus keeni	http://arctos.database.museum/guid/MSB:Mamm:259083?seid=1879076	55.7719	-133.345	3	Indian Garden Bay	23	7	2012	PRESERVED_SPECIMEN	MSB	MSB:Mamm:259083	ISLES Crew 2012
Peromyscus keeni	http://arctos.database.museum/guid/MSB:Mamm:259060?seid=1879053	55.7709	-133.336	3	Indian Garden Bay	21	7	2012	PRESERVED_SPECIMEN	MSB	MSB:Mamm:259060	ISLES Crew 2012
Peromyscus keeni	http://arctos.database.museum/guid/MSB:Mamm:259056?seid=1879049	55.771	-133.34	3	Indian Garden Bay	21	7	2012	PRESERVED_SPECIMEN	MSB	MSB:Mamm:259056	ISLES Crew 2012
Peromyscus keeni	http://arctos.database.museum/guid/MSB:Mamm:259054?seid=1879047	55.7721	-133.341	3	Indian Garden Bay	21	7	2012	PRESERVED_SPECIMEN	MSB	MSB:Mamm:259054	ISLES Crew 2012
Peromyscus keeni	http://arctos.database.museum/guid/MSB:Mamm:259029?seid=1877892	55.7707	-133.338	3	Indian Garden Bay	21	7	2012	PRESERVED_SPECIMEN	MSB	MSB:Mamm:259029	ISLES Crew 2012
Peromyscus keeni	http://arctos.database.museum/guid/MSB:Mamm:250083?seid=1851076	54.9936	-133.018	0	1.5 km southeast of Windy Cove	16	7	2011	PRESERVED_SPECIMEN	MSB	MSB:Mamm:250083	Brooks A. Kohli
Peromyscus keeni	http://arctos.database.museum/guid/MSB:Mamm:250071?seid=1851064	54.9992	-133.014	0	1.5 km southeast of Windy Cove	16	7	2011	PRESERVED_SPECIMEN	MSB	MSB:Mamm:250071	Brooks A. Kohli
Peromyscus keeni	http://arctos.database.museum/guid/MSB:Mamm:250045?seid=1851038	54.9992	-133.014	0	1.5 km southeast of Windy Cove	14	7	2011	PRESERVED_SPECIMEN	MSB	MSB:Mamm:250045	Brooks A. Kohli
Peromyscus keeni	http://arctos.database.museum/guid/MSB:Mamm:250057?seid=1851050	54.9943	-133.014	15	1.5 km southeast of Windy Cove	15	7	2011	PRESERVED_SPECIMEN	MSB	MSB:Mamm:250057	Brooks A. Kohli
Peromyscus keeni	http://arctos.database.museum/guid/MSB:Mamm:250060?seid=1851053	54.9992	-133.014	0	1.5 km southeast of Windy Cove	15	7	2011	PRESERVED_SPECIMEN	MSB	MSB:Mamm:250060	Brooks A. Kohli
Peromyscus keeni	http://arctos.database.museum/guid/MSB:Mamm:250059?seid=1851052	54.9992	-133.014	0	1.5 km southeast of Windy Cove	15	7	2011	PRESERVED_SPECIMEN	MSB	MSB:Mamm:250059	Brooks A. Kohli
Peromyscus keeni	http://arctos.database.museum/guid/MSB:Mamm:250044?seid=1851037	54.9992	-133.014	0	1.5 km southeast of Windy Cove	14	7	2011	PRESERVED_SPECIMEN	MSB	MSB:Mamm:250044	Brooks A. Kohli
Peromyscus keeni	http://arctos.database.museum/guid/MSB:Mamm:250046?seid=1851039	54.9992	-133.014	0	1.5 km southeast of Windy Cove	14	7	2011	PRESERVED_SPECIMEN	MSB	MSB:Mamm:250046	Brooks A. Kohli
Peromyscus keeni	http://arctos.database.museum/guid/MSB:Mamm:249963?seid=1850885	55.5907	-132.896	15	Black Lake Mountain, 13.5 km east of Klawock	10	7	2011	PRESERVED_SPECIMEN	MSB	MSB:Mamm:249963	Brooks A. Kohli
Peromyscus keeni	http://arctos.database.museum/guid/MSB:Mamm:249947?seid=1850869	55.5969	-132.892	15	Black Lake Mountain, 13.5 km east of Klawock	9	7	2011	PRESERVED_SPECIMEN	MSB	MSB:Mamm:249947	Brooks A. Kohli
Peromyscus keeni	http://arctos.database.museum/guid/MSB:Mamm:249962?seid=1850884	55.5874	-132.893	0	Black Lake Mountain, 13.5 km east of Klawock	10	7	2011	PRESERVED_SPECIMEN	MSB	MSB:Mamm:249962	Brooks A. Kohli
Peromyscus keeni	http://arctos.database.museum/guid/MSB:Mamm:249959?seid=1850881	55.59	-132.893	0	Black Lake Mountain, 13.5 km east of Klawock	10	7	2011	PRESERVED_SPECIMEN	MSB	MSB:Mamm:249959	Brooks A. Kohli
Peromyscus keeni	http://arctos.database.museum/guid/MSB:Mamm:249965?seid=1850887	54.9943	-133.014	15	1.5km SE of Windy Cove	14	7	2011	PRESERVED_SPECIMEN	MSB	MSB:Mamm:249965	Brooks A. Kohli
Peromyscus keeni	http://arctos.database.museum/guid/MSB:Mamm:249961?seid=1850883	55.5867	-132.891	0	Black Lake Mountain, 13.5 km east of Klawock	10	7	2011	PRESERVED_SPECIMEN	MSB	MSB:Mamm:249961	Brooks A. Kohli
Peromyscus keeni	http://arctos.database.museum/guid/MSB:Mamm:249952?seid=1850874	55.5906	-132.89	0	Black Lake Mountain, 13.5 km east of Klawock	9	7	2011	PRESERVED_SPECIMEN	MSB	MSB:Mamm:249952	Brooks A. Kohli
Peromyscus keeni	http://arctos.database.museum/guid/MSB:Mamm:249958?seid=1850880	55.59	-132.893	0	Black Lake Mountain, 13.5 km east of Klawock	10	7	2011	PRESERVED_SPECIMEN	MSB	MSB:Mamm:249958	Brooks A. Kohli
Peromyscus keeni	http://arctos.database.museum/guid/MSB:Mamm:249931?seid=1850770	55.5876	-132.892	15	Black Lake Mountain, 13.5 km east of Klawock	8	7	2011	PRESERVED_SPECIMEN	MSB	MSB:Mamm:249931	Brooks A. Kohli
Peromyscus keeni	http://arctos.database.museum/guid/MSB:Mamm:249935?seid=1850857	55.5896	-132.89	15	Black Lake Mountain, 13.5 km east of Klawock	8	7	2011	PRESERVED_SPECIMEN	MSB	MSB:Mamm:249935	Brooks A. Kohli
Peromyscus keeni	http://arctos.database.museum/guid/MSB:Mamm:249930?seid=1850769	55.586	-132.892	15	Black Lake Mountain, 13.5 km east of Klawock	8	7	2011	PRESERVED_SPECIMEN	MSB	MSB:Mamm:249930	Brooks A. Kohli
Peromyscus keeni	http://arctos.database.museum/guid/MSB:Mamm:249938?seid=1850860	55.5872	-132.886	15	Black Lake Mountain, 13.5 km east of Klawock	8	7	2011	PRESERVED_SPECIMEN	MSB	MSB:Mamm:249938	Brooks A. Kohli
Peromyscus keeni	http://arctos.database.museum/guid/MSB:Mamm:249949?seid=1850871	55.5912	-132.893	15	Black Lake Mountain, 13.5 km east of Klawock	9	7	2011	PRESERVED_SPECIMEN	MSB	MSB:Mamm:249949	Brooks A. Kohli
Peromyscus keeni	http://arctos.database.museum/guid/MSB:Mamm:249895?seid=1850734	55.4658	-133.143	15	Cape Suspiro, about 1 mile south of Craig	4	7	2011	PRESERVED_SPECIMEN	MSB	MSB:Mamm:249895	Brooks A. Kohli
Peromyscus keeni	http://arctos.database.museum/guid/MSB:Mamm:249940?seid=1850862	55.5852	-132.884	15	Black Lake Mountain, 13.5 km east of Klawock	8	7	2011	PRESERVED_SPECIMEN	MSB	MSB:Mamm:249940	Brooks A. Kohli
Peromyscus keeni	http://arctos.database.museum/guid/MSB:Mamm:249933?seid=1850772	55.5907	-132.896	15	Black Lake Mountain, 13.5 km east of Klawock	8	7	2011	PRESERVED_SPECIMEN	MSB	MSB:Mamm:249933	Brooks A. Kohli
Peromyscus keeni	http://arctos.database.museum/guid/MSB:Mamm:249932?seid=1850771	55.59	-132.896	15	Black Lake Mountain, 13.5 km east of Klawock	8	7	2011	PRESERVED_SPECIMEN	MSB	MSB:Mamm:249932	Brooks A. Kohli
Peromyscus keeni	http://arctos.database.museum/guid/MSB:Mamm:249896?seid=1850735	55.4658	-133.143	15	Cape Suspiro, about 1 mile south of Craig	4	7	2011	PRESERVED_SPECIMEN	MSB	MSB:Mamm:249896	Brooks A. Kohli
Peromyscus keeni	http://arctos.database.museum/guid/MSB:Mamm:249957?seid=1850879	55.59	-132.893	0	Black Lake Mountain, 13.5 km east of Klawock	10	7	2011	PRESERVED_SPECIMEN	MSB	MSB:Mamm:249957	Brooks A. Kohli
Peromyscus keeni	http://arctos.database.museum/guid/MSB:Mamm:249898?seid=1850737	55.4658	-133.143	15	Cape Suspiro, about 1 mile south of Craig	4	7	2011	PRESERVED_SPECIMEN	MSB	MSB:Mamm:249898	Brooks A. Kohli
Peromyscus keeni	http://arctos.database.museum/guid/MSB:Mamm:249910?seid=1850749	55.5914	-132.893	15	Black Lake Mountain, 13.5 km east of Klawock	7	7	2011	PRESERVED_SPECIMEN	MSB	MSB:Mamm:249910	Brooks A. Kohli
Peromyscus keeni	http://arctos.database.museum/guid/MSB:Mamm:249897?seid=1850736	55.4658	-133.143	15	Cape Suspiro, about 1 mile south of Craig	4	7	2011	PRESERVED_SPECIMEN	MSB	MSB:Mamm:249897	Brooks A. Kohli
Peromyscus keeni	http://arctos.database.museum/guid/MSB:Mamm:249937?seid=1850859	55.5912	-132.893	15	Black Lake Mountain, 13.5 km east of Klawock	8	7	2011	PRESERVED_SPECIMEN	MSB	MSB:Mamm:249937	Brooks A. Kohli
Peromyscus keeni	http://arctos.database.museum/guid/MSB:Mamm:249928?seid=1850767	55.5861	-132.892	15	Black Lake Mountain, 13.5 km east of Klawock	8	7	2011	PRESERVED_SPECIMEN	MSB	MSB:Mamm:249928	Brooks A. Kohli
Peromyscus keeni	http://arctos.database.museum/guid/MSB:Mamm:249929?seid=1850768	55.5861	-132.892	15	Black Lake Mountain, 13.5 km east of Klawock	8	7	2011	PRESERVED_SPECIMEN	MSB	MSB:Mamm:249929	Brooks A. Kohli
Peromyscus keeni	http://arctos.database.museum/guid/MSB:Mamm:249905?seid=1850744	55.5868	-132.892	0	Black Lake Mountain, 13.5 km east of Klawock	7	7	2011	PRESERVED_SPECIMEN	MSB	MSB:Mamm:249905	Brooks A. Kohli
Peromyscus keeni	http://arctos.database.museum/guid/MSB:Mamm:249912?seid=1850751	55.5912	-132.893	15	Black Lake Mountain, 13.5 km east of Klawock	7	7	2011	PRESERVED_SPECIMEN	MSB	MSB:Mamm:249912	Brooks A. Kohli
Peromyscus keeni	http://arctos.database.museum/guid/MSB:Mamm:249916?seid=1850755	55.5864	-132.885	15	Black Lake Mountain, 13.5 km east of Klawock	7	7	2011	PRESERVED_SPECIMEN	MSB	MSB:Mamm:249916	Brooks A. Kohli
Peromyscus keeni	http://arctos.database.museum/guid/MSB:Mamm:249902?seid=1850741	55.4658	-133.143	15	Cape Suspiro, about 1 mile south of Craig	4	7	2011	PRESERVED_SPECIMEN	MSB	MSB:Mamm:249902	Brooks A. Kohli
Peromyscus keeni	http://arctos.database.museum/guid/MSB:Mamm:249913?seid=1850752	55.5884	-132.888	15	Black Lake Mountain, 13.5 km east of Klawock	7	7	2011	PRESERVED_SPECIMEN	MSB	MSB:Mamm:249913	Brooks A. Kohli
Peromyscus keeni	http://arctos.database.museum/guid/MSB:Mamm:249936?seid=1850858	55.5897	-132.89	15	Black Lake Mountain, 13.5 km east of Klawock	8	7	2011	PRESERVED_SPECIMEN	MSB	MSB:Mamm:249936	Brooks A. Kohli
Peromyscus keeni	http://arctos.database.museum/guid/MSB:Mamm:249934?seid=1850773	55.5907	-132.892	15	Black Lake Mountain, 13.5 km east of Klawock	8	7	2011	PRESERVED_SPECIMEN	MSB	MSB:Mamm:249934	Brooks A. Kohli
Peromyscus keeni	http://arctos.database.museum/guid/MSB:Mamm:249939?seid=1850861	55.587	-132.886	15	Black Lake Mountain, 13.5 km east of Klawock	8	7	2011	PRESERVED_SPECIMEN	MSB	MSB:Mamm:249939	Brooks A. Kohli
Peromyscus keeni	http://arctos.database.museum/guid/MSB:Mamm:249899?seid=1850738	55.4658	-133.143	15	Cape Suspiro, about 1 mile south of Craig	4	7	2011	PRESERVED_SPECIMEN	MSB	MSB:Mamm:249899	Brooks A. Kohli
Peromyscus keeni	http://arctos.database.museum/guid/MSB:Mamm:249901?seid=1850740	55.4658	-133.143	15	Cape Suspiro, about 1 mile south of Craig	4	7	2011	PRESERVED_SPECIMEN	MSB	MSB:Mamm:249901	Brooks A. Kohli
Peromyscus keeni	http://arctos.database.museum/guid/MSB:Mamm:249904?seid=1850743	55.4658	-133.143	15	Cape Suspiro, about 1 mile south of Craig	4	7	2011	PRESERVED_SPECIMEN	MSB	MSB:Mamm:249904	Brooks A. Kohli
Peromyscus keeni	http://arctos.database.museum/guid/MSB:Mamm:249911?seid=1850750	55.5911	-132.892	15	Black Lake Mountain, 13.5 km east of Klawock	7	7	2011	PRESERVED_SPECIMEN	MSB	MSB:Mamm:249911	Brooks A. Kohli
Peromyscus keeni	http://arctos.database.museum/guid/MSB:Mamm:249900?seid=1850739	55.4658	-133.143	15	Cape Suspiro, about 1 mile south of Craig	4	7	2011	PRESERVED_SPECIMEN	MSB	MSB:Mamm:249900	Brooks A. Kohli
Peromyscus keeni	http://arctos.database.museum/guid/MSB:Mamm:249903?seid=1850742	55.4658	-133.143	15	Cape Suspiro, about 1 mile south of Craig	4	7	2011	PRESERVED_SPECIMEN	MSB	MSB:Mamm:249903	Brooks A. Kohli
Peromyscus keeni	http://arctos.database.museum/guid/MSB:Mamm:249906?seid=1850745	55.5884	-132.892	0	Black Lake Mountain, 13.5 km east of Klawock	7	7	2011	PRESERVED_SPECIMEN	MSB	MSB:Mamm:249906	Brooks A. Kohli
Peromyscus keeni	http://arctos.database.museum/guid/MSB:Mamm:248089?seid=1009908	55.3439	-132.516	150	Polk Inlet Road, mile 17	11	8	2011	PRESERVED_SPECIMEN	MSB	MSB:Mamm:248089	Stephen O. MacDonald
Peromyscus keeni	http://arctos.database.museum/guid/MSB:Mamm:248085?seid=297359	55.3439	-132.516	150	Polk Inlet Road, mile 17	11	8	2011	PRESERVED_SPECIMEN	MSB	MSB:Mamm:248085	Stephen O. MacDonald
Peromyscus keeni	http://arctos.database.museum/guid/MSB:Mamm:248075?seid=673821	55.3439	-132.516	150	Polk Inlet Road, mile 17	11	8	2011	PRESERVED_SPECIMEN	MSB	MSB:Mamm:248075	Stephen O. MacDonald
Peromyscus keeni	http://arctos.database.museum/guid/MSB:Mamm:248096?seid=1473972	55.3533	-132.516	150	Polk Inlet, 1 km S of Forest Service Facility	11	8	2011	PRESERVED_SPECIMEN	MSB	MSB:Mamm:248096	Stephen O. MacDonald
Peromyscus keeni	http://arctos.database.museum/guid/MSB:Mamm:248088?seid=832501	55.3439	-132.516	150	Polk Inlet Road, mile 17	11	8	2011	PRESERVED_SPECIMEN	MSB	MSB:Mamm:248088	Stephen O. MacDonald
Peromyscus keeni	http://arctos.database.museum/guid/MSB:Mamm:248093?seid=805156	55.3533	-132.516	150	Polk Inlet, 1 km S of Forest Service Facility	11	8	2011	PRESERVED_SPECIMEN	MSB	MSB:Mamm:248093	Stephen O. MacDonald
Peromyscus keeni	http://arctos.database.museum/guid/MSB:Mamm:248084?seid=245942	55.3439	-132.516	150	Polk Inlet Road, mile 17	11	8	2011	PRESERVED_SPECIMEN	MSB	MSB:Mamm:248084	Schuyler W. Liphardt
Peromyscus keeni	http://arctos.database.museum/guid/MSB:Mamm:248071?seid=1218390	55.3439	-132.516	150	Polk Inlet Road, mile 17	11	8	2011	PRESERVED_SPECIMEN	MSB	MSB:Mamm:248071	Stephen O. MacDonald
Peromyscus keeni	http://arctos.database.museum/guid/MSB:Mamm:248082?seid=1101358	55.3445	-132.504	0	Polk Inlet, Dog Salmon Creek	11	8	2011	PRESERVED_SPECIMEN	MSB	MSB:Mamm:248082	Stephen O. MacDonald
Peromyscus keeni	http://arctos.database.museum/guid/MSB:Mamm:248091?seid=981039	55.3439	-132.516	150	Polk Inlet Road, mile 17	11	8	2011	PRESERVED_SPECIMEN	MSB	MSB:Mamm:248091	Stephen O. MacDonald
Peromyscus keeni	http://arctos.database.museum/guid/MSB:Mamm:248095?seid=691238	55.3533	-132.516	150	Polk Inlet, 1 km S of Forest Service Facility	11	8	2011	PRESERVED_SPECIMEN	MSB	MSB:Mamm:248095	Stephen O. MacDonald
Peromyscus keeni	http://arctos.database.museum/guid/MSB:Mamm:248083?seid=1632435	55.3439	-132.516	150	Polk Inlet Road, mile 17	11	8	2011	PRESERVED_SPECIMEN	MSB	MSB:Mamm:248083	Stephen O. MacDonald
Peromyscus keeni	http://arctos.database.museum/guid/MSB:Mamm:248090?seid=1603826	55.3439	-132.516	150	Polk Inlet Road, mile 17	11	8	2011	PRESERVED_SPECIMEN	MSB	MSB:Mamm:248090	Stephen O. MacDonald
Peromyscus keeni	http://arctos.database.museum/guid/MSB:Mamm:248092?seid=1255752	55.3533	-132.516	150	Polk Inlet, 1 km S of Forest Service Facility	11	8	2011	PRESERVED_SPECIMEN	MSB	MSB:Mamm:248092	Stephen O. MacDonald
Peromyscus keeni	http://arctos.database.museum/guid/MSB:Mamm:248094?seid=1592592	55.3533	-132.516	150	Polk Inlet, 1 km S of Forest Service Facility	11	8	2011	PRESERVED_SPECIMEN	MSB	MSB:Mamm:248094	Stephen O. MacDonald
Peromyscus keeni	http://arctos.database.museum/guid/MSB:Mamm:248074?seid=695367	55.3439	-132.516	150	Polk Inlet Road, mile 17	11	8	2011	PRESERVED_SPECIMEN	MSB	MSB:Mamm:248074	Stephen O. MacDonald
Peromyscus keeni	http://arctos.database.museum/guid/MSB:Mamm:248080?seid=1180008	55.3445	-132.504	0	Polk Inlet, Dog Salmon Creek	11	8	2011	PRESERVED_SPECIMEN	MSB	MSB:Mamm:248080	Stephen O. MacDonald
Peromyscus keeni	http://arctos.database.museum/guid/MSB:Mamm:248086?seid=1231239	55.3439	-132.516	150	Polk Inlet Road, mile 17	11	8	2011	PRESERVED_SPECIMEN	MSB	MSB:Mamm:248086	Stephen O. MacDonald
Peromyscus keeni	http://arctos.database.museum/guid/MSB:Mamm:248087?seid=994467	55.3439	-132.516	150	Polk Inlet Road, mile 17	11	8	2011	PRESERVED_SPECIMEN	MSB	MSB:Mamm:248087	Stephen O. MacDonald
Peromyscus keeni	http://arctos.database.museum/guid/MSB:Mamm:248077?seid=1306062	55.3533	-132.516	150	Polk Inlet, 1 km S of Forest Service Facility	11	8	2011	PRESERVED_SPECIMEN	MSB	MSB:Mamm:248077	Stephen O. MacDonald
Peromyscus keeni	http://arctos.database.museum/guid/MSB:Mamm:248078?seid=376326	55.3439	-132.516	150	Polk Inlet Road, mile 17	11	8	2011	PRESERVED_SPECIMEN	MSB	MSB:Mamm:248078	Stephen O. MacDonald
Peromyscus keeni	http://arctos.database.museum/guid/MSB:Mamm:248073?seid=241928	55.3533	-132.516	150	Polk Inlet, 1 km S of Forest Service Facility	11	8	2011	PRESERVED_SPECIMEN	MSB	MSB:Mamm:248073	Stephen O. MacDonald
Peromyscus keeni	http://arctos.database.museum/guid/MSB:Mamm:248066?seid=285495	55.3555	-132.516	300	Polk Inlet	10	8	2011	PRESERVED_SPECIMEN	MSB	MSB:Mamm:248066	Stephen O. MacDonald
Peromyscus keeni	http://arctos.database.museum/guid/MSB:Mamm:248067?seid=762876	55.3555	-132.516	300	Polk Inlet	10	8	2011	PRESERVED_SPECIMEN	MSB	MSB:Mamm:248067	Stephen O. MacDonald
Peromyscus keeni	http://arctos.database.museum/guid/MSB:Mamm:248061?seid=474200	55.3439	-132.516	150	Polk Inlet Road, mile 17	10	8	2011	PRESERVED_SPECIMEN	MSB	MSB:Mamm:248061	Stephen O. MacDonald
Peromyscus keeni	http://arctos.database.museum/guid/MSB:Mamm:248054?seid=1549316	55.3533	-132.516	150	Polk Inlet, 1 km S of Forest Service facility	10	8	2011	PRESERVED_SPECIMEN	MSB	MSB:Mamm:248054	Stephen O. MacDonald
Peromyscus keeni	http://arctos.database.museum/guid/MSB:Mamm:248059?seid=1546522	55.3439	-132.516	150	Polk Inlet Road, mile 17	10	8	2011	PRESERVED_SPECIMEN	MSB	MSB:Mamm:248059	Stephen O. MacDonald
Peromyscus keeni	http://arctos.database.museum/guid/MSB:Mamm:248072?seid=1614124	55.3533	-132.516	150	Polk Inlet, 1 km S of Forest Service Facility	11	8	2011	PRESERVED_SPECIMEN	MSB	MSB:Mamm:248072	Stephen O. MacDonald
Peromyscus keeni	http://arctos.database.museum/guid/MSB:Mamm:248043?seid=984673	55.3555	-132.516	300	Polk Inlet	8	8	2011	PRESERVED_SPECIMEN	MSB	MSB:Mamm:248043	Stephen O. MacDonald
Peromyscus keeni	http://arctos.database.museum/guid/MSB:Mamm:248060?seid=1512093	55.3439	-132.516	150	Polk Inlet Road, mile 17	10	8	2011	PRESERVED_SPECIMEN	MSB	MSB:Mamm:248060	Stephen O. MacDonald
Peromyscus keeni	http://arctos.database.museum/guid/MSB:Mamm:248053?seid=1555097	55.3439	-132.516	150	Polk Inlet Road, mile 17	10	8	2011	PRESERVED_SPECIMEN	MSB	MSB:Mamm:248053	Stephen O. MacDonald
Peromyscus keeni	http://arctos.database.museum/guid/MSB:Mamm:248081?seid=1360110	55.3439	-132.516	150	Polk Inlet Road, mile 17	11	8	2011	PRESERVED_SPECIMEN	MSB	MSB:Mamm:248081	Stephen O. MacDonald
Peromyscus keeni	http://arctos.database.museum/guid/MSB:Mamm:248065?seid=1377550	55.3533	-132.516	150	Polk Inlet, 1 km S of Forest Service facility	10	8	2011	PRESERVED_SPECIMEN	MSB	MSB:Mamm:248065	Stephen O. MacDonald
Peromyscus keeni	http://arctos.database.museum/guid/MSB:Mamm:248063?seid=1398950	55.3533	-132.516	150	Polk Inlet, 1 km S of Forest Service facility	10	8	2011	PRESERVED_SPECIMEN	MSB	MSB:Mamm:248063	Stephen O. MacDonald
Peromyscus keeni	http://arctos.database.museum/guid/MSB:Mamm:248062?seid=596001	55.3439	-132.516	150	Polk Inlet Road, mile 17	10	8	2011	PRESERVED_SPECIMEN	MSB	MSB:Mamm:248062	Stephen O. MacDonald
Peromyscus keeni	http://arctos.database.museum/guid/MSB:Mamm:248070?seid=1280521	55.3439	-132.516	150	Polk Inlet Road, mile 17	10	8	2011	PRESERVED_SPECIMEN	MSB	MSB:Mamm:248070	Stephen O. MacDonald
Peromyscus keeni	http://arctos.database.museum/guid/MSB:Mamm:248055?seid=153506	55.3439	-132.516	150	Polk Inlet Road, mile 17	10	8	2011	PRESERVED_SPECIMEN	MSB	MSB:Mamm:248055	Stephen O. MacDonald
Peromyscus keeni	http://arctos.database.museum/guid/MSB:Mamm:248032?seid=1163670	55.3555	-132.516	300	Polk Inlet	9	8	2011	PRESERVED_SPECIMEN	MSB	MSB:Mamm:248032	Stephen O. MacDonald
Peromyscus keeni	http://arctos.database.museum/guid/MSB:Mamm:248064?seid=904969	55.3533	-132.516	150	Polk Inlet, 1 km S of Forest Service facility	10	8	2011	PRESERVED_SPECIMEN	MSB	MSB:Mamm:248064	Stephen O. MacDonald
Peromyscus keeni	http://arctos.database.museum/guid/MSB:Mamm:248052?seid=1525105	55.3439	-132.516	150	Polk Inlet Road, mile 17	10	8	2011	PRESERVED_SPECIMEN	MSB	MSB:Mamm:248052	Stephen O. MacDonald
Peromyscus keeni	http://arctos.database.museum/guid/MSB:Mamm:248058?seid=1799125	55.3439	-132.516	150	Polk Inlet Road, mile 17	10	8	2011	PRESERVED_SPECIMEN	MSB	MSB:Mamm:248058	Stephen O. MacDonald
Peromyscus keeni	http://arctos.database.museum/guid/MSB:Mamm:248039?seid=706132	55.3555	-132.516	300	Polk Inlet	9	8	2011	PRESERVED_SPECIMEN	MSB	MSB:Mamm:248039	Stephen O. MacDonald
Peromyscus keeni	http://arctos.database.museum/guid/MSB:Mamm:248049?seid=433005	55.3439	-132.516	150	Polk Inlet Road, mile 17	10	8	2011	PRESERVED_SPECIMEN	MSB	MSB:Mamm:248049	Stephen O. MacDonald
Peromyscus keeni	http://arctos.database.museum/guid/MSB:Mamm:248048?seid=1283027	55.3439	-132.516	150	Polk Inlet Road, mile 17	10	8	2011	PRESERVED_SPECIMEN	MSB	MSB:Mamm:248048	Stephen O. MacDonald
Peromyscus keeni	http://arctos.database.museum/guid/MSB:Mamm:248037?seid=1836128	55.3533	-132.516	150	Polk Inlet, 1 km S of Forest Service facility	9	8	2011	PRESERVED_SPECIMEN	MSB	MSB:Mamm:248037	Schuyler W. Liphardt
Peromyscus keeni	http://arctos.database.museum/guid/MSB:Mamm:248028?seid=1338656	55.3439	-132.516	150	Polk Inlet Road, mile 17	10	8	2011	PRESERVED_SPECIMEN	MSB	MSB:Mamm:248028	Stephen O. MacDonald
Peromyscus keeni	http://arctos.database.museum/guid/MSB:Mamm:248020?seid=1611015	55.3439	-132.516	150	Polk Inlet Road, mile 17	10	8	2011	PRESERVED_SPECIMEN	MSB	MSB:Mamm:248020	Stephen O. MacDonald
Peromyscus keeni	http://arctos.database.museum/guid/MSB:Mamm:248038?seid=648962	55.3555	-132.516	300	Polk Inlet	9	8	2011	PRESERVED_SPECIMEN	MSB	MSB:Mamm:248038	Stephen O. MacDonald
Peromyscus keeni	http://arctos.database.museum/guid/MSB:Mamm:248044?seid=1013606	55.3555	-132.516	300	Polk Inlet	9	8	2011	PRESERVED_SPECIMEN	MSB	MSB:Mamm:248044	Stephen O. MacDonald
Peromyscus keeni	http://arctos.database.museum/guid/MSB:Mamm:248057?seid=1004208	55.3439	-132.516	150	Polk Inlet Road, mile 17	10	8	2011	PRESERVED_SPECIMEN	MSB	MSB:Mamm:248057	Stephen O. MacDonald
Peromyscus keeni	http://arctos.database.museum/guid/MSB:Mamm:248036?seid=827434	55.3555	-132.516	300	Polk Inlet	9	8	2011	PRESERVED_SPECIMEN	MSB	MSB:Mamm:248036	Stephen O. MacDonald
Peromyscus keeni	http://arctos.database.museum/guid/MSB:Mamm:248042?seid=855867	55.3555	-132.516	300	Polk Inlet	8	8	2011	PRESERVED_SPECIMEN	MSB	MSB:Mamm:248042	Stephen O. MacDonald
Peromyscus keeni	http://arctos.database.museum/guid/MSB:Mamm:248034?seid=1352127	55.3555	-132.516	300	Polk Inlet	9	8	2011	PRESERVED_SPECIMEN	MSB	MSB:Mamm:248034	Schuyler W. Liphardt
Peromyscus keeni	http://arctos.database.museum/guid/MSB:Mamm:248025?seid=910816	55.3439	-132.516	150	Polk Inlet Road, mile 17	10	8	2011	PRESERVED_SPECIMEN	MSB	MSB:Mamm:248025	Stephen O. MacDonald
Peromyscus keeni	http://arctos.database.museum/guid/MSB:Mamm:248029?seid=45855	55.3439	-132.516	150	Polk Inlet Road, mile 17	10	8	2011	PRESERVED_SPECIMEN	MSB	MSB:Mamm:248029	Stephen O. MacDonald
Peromyscus keeni	http://arctos.database.museum/guid/MSB:Mamm:248024?seid=1618177	55.3439	-132.516	150	Polk Inlet Road, mile 17	10	8	2011	PRESERVED_SPECIMEN	MSB	MSB:Mamm:248024	Stephen O. MacDonald
Peromyscus keeni	http://arctos.database.museum/guid/MSB:Mamm:248027?seid=779569	55.3439	-132.516	150	Polk Inlet Road, mile 17	10	8	2011	PRESERVED_SPECIMEN	MSB	MSB:Mamm:248027	Stephen O. MacDonald
Peromyscus keeni	http://arctos.database.museum/guid/MSB:Mamm:248026?seid=1154119	55.3439	-132.516	150	Polk Inlet Road, mile 17	10	8	2011	PRESERVED_SPECIMEN	MSB	MSB:Mamm:248026	Stephen O. MacDonald
Peromyscus keeni	http://arctos.database.museum/guid/MSB:Mamm:248031?seid=791488	55.3555	-132.516	300	Polk Inlet	9	8	2011	PRESERVED_SPECIMEN	MSB	MSB:Mamm:248031	Stephen O. MacDonald
Peromyscus keeni	http://arctos.database.museum/guid/MSB:Mamm:248022?seid=695364	55.3439	-132.516	150	Polk Inlet Road, mile 17	10	8	2011	PRESERVED_SPECIMEN	MSB	MSB:Mamm:248022	Stephen O. MacDonald
Peromyscus keeni	http://arctos.database.museum/guid/MSB:Mamm:248033?seid=463430	55.3555	-132.516	300	Polk Inlet	8	8	2011	PRESERVED_SPECIMEN	MSB	MSB:Mamm:248033	Stephen O. MacDonald
Peromyscus keeni	http://arctos.database.museum/guid/MSB:Mamm:248030?seid=1098425	55.3533	-132.516	150	Polk Inlet, 1 km S of Forest Service facility	9	8	2011	PRESERVED_SPECIMEN	MSB	MSB:Mamm:248030	Stephen O. MacDonald
Peromyscus keeni	http://arctos.database.museum/guid/MSB:Mamm:248041?seid=677394	55.3555	-132.516	300	Polk Inlet	9	8	2011	PRESERVED_SPECIMEN	MSB	MSB:Mamm:248041	Stephen O. MacDonald
Peromyscus keeni	http://arctos.database.museum/guid/MSB:Mamm:248014?seid=613818	55.3555	-132.516	300	Polk Inlet	9	8	2011	PRESERVED_SPECIMEN	MSB	MSB:Mamm:248014	Schuyler W. Liphardt
Peromyscus keeni	http://arctos.database.museum/guid/MSB:Mamm:248010?seid=695365	55.3439	-132.516	150	Polk Inlet Road, mile 17	10	8	2011	PRESERVED_SPECIMEN	MSB	MSB:Mamm:248010	Stephen O. MacDonald
Peromyscus keeni	http://arctos.database.museum/guid/MSB:Mamm:248018?seid=335261	55.3555	-132.516	300	Polk Inlet	9	8	2011	PRESERVED_SPECIMEN	MSB	MSB:Mamm:248018	Stephen O. MacDonald
Peromyscus keeni	http://arctos.database.museum/guid/MSB:Mamm:248016?seid=1689543	55.3439	-132.516	150	Polk Inlet Road, mile 17	10	8	2011	PRESERVED_SPECIMEN	MSB	MSB:Mamm:248016	Stephen O. MacDonald
Peromyscus keeni	http://arctos.database.museum/guid/MSB:Mamm:248035?seid=1298650	55.3533	-132.516	150	Polk Inlet, 1 km S of Forest Service facility	9	8	2011	PRESERVED_SPECIMEN	MSB	MSB:Mamm:248035	Schuyler W. Liphardt
Peromyscus keeni	http://arctos.database.museum/guid/MSB:Mamm:248007?seid=499441	55.3555	-132.516	300	Polk Inlet	8	8	2011	PRESERVED_SPECIMEN	MSB	MSB:Mamm:248007	Stephen O. MacDonald
Peromyscus keeni	http://arctos.database.museum/guid/MSB:Mamm:248013?seid=1349390	55.3555	-132.516	300	Polk Inlet	9	8	2011	PRESERVED_SPECIMEN	MSB	MSB:Mamm:248013	Stephen O. MacDonald
Peromyscus keeni	http://arctos.database.museum/guid/MSB:Mamm:248004?seid=1205396	55.3533	-132.516	150	Polk Inlet, 1 km S of Forest Service facility	9	8	2011	PRESERVED_SPECIMEN	MSB	MSB:Mamm:248004	Stephen O. MacDonald
Peromyscus keeni	http://arctos.database.museum/guid/MSB:Mamm:248021?seid=1188413	55.3439	-132.516	150	Polk Inlet Road, mile 17	10	8	2011	PRESERVED_SPECIMEN	MSB	MSB:Mamm:248021	Stephen O. MacDonald
Peromyscus keeni	http://arctos.database.museum/guid/MSB:Mamm:248017?seid=1024083	55.3439	-132.516	150	Polk Inlet Road, mile 17	10	8	2011	PRESERVED_SPECIMEN	MSB	MSB:Mamm:248017	Stephen O. MacDonald
Peromyscus keeni	http://arctos.database.museum/guid/MSB:Mamm:248001?seid=940820	55.3533	-132.516	150	Polk Inlet, 1 km S of Forest Service facility	9	8	2011	PRESERVED_SPECIMEN	MSB	MSB:Mamm:248001	Stephen O. MacDonald
Peromyscus keeni	http://arctos.database.museum/guid/MSB:Mamm:248005?seid=313918	55.3555	-132.516	300	Polk Inlet	8	8	2011	PRESERVED_SPECIMEN	MSB	MSB:Mamm:248005	Stephen O. MacDonald
Peromyscus keeni	http://arctos.database.museum/guid/MSB:Mamm:248012?seid=1793756	55.3555	-132.516	300	Polk Inlet	9	8	2011	PRESERVED_SPECIMEN	MSB	MSB:Mamm:248012	Stephen O. MacDonald
Peromyscus keeni	http://arctos.database.museum/guid/MSB:Mamm:248006?seid=1801000	55.3555	-132.516	300	Polk Inlet	8	8	2011	PRESERVED_SPECIMEN	MSB	MSB:Mamm:248006	Schuyler W. Liphardt
Peromyscus keeni	http://arctos.database.museum/guid/MSB:Mamm:248000?seid=555728	55.3533	-132.516	150	Polk Inlet, 1 km S of Forest Service facility	9	8	2011	PRESERVED_SPECIMEN	MSB	MSB:Mamm:248000	Stephen O. MacDonald
Peromyscus keeni	http://arctos.database.museum/guid/MSB:Mamm:248011?seid=680944	55.3439	-132.516	150	Polk Inlet Road, mile 17	10	8	2011	PRESERVED_SPECIMEN	MSB	MSB:Mamm:248011	Stephen O. MacDonald
Peromyscus keeni	http://arctos.database.museum/guid/MSB:Mamm:248003?seid=1377552	55.3533	-132.516	150	Polk Inlet, 1 km S of Forest Service facility	9	8	2011	PRESERVED_SPECIMEN	MSB	MSB:Mamm:248003	Stephen O. MacDonald
Peromyscus keeni	http://arctos.database.museum/guid/MSB:Mamm:248009?seid=177689	55.3533	-132.516	150	Polk Inlet, 1 km S of Forest Service facility	9	8	2011	PRESERVED_SPECIMEN	MSB	MSB:Mamm:248009	Stephen O. MacDonald
Peromyscus keeni	http://arctos.database.museum/guid/MSB:Mamm:247995?seid=812066	55.3533	-132.516	150	Polk Inlet, 1 km S of Forest Service facility	9	8	2011	PRESERVED_SPECIMEN	MSB	MSB:Mamm:247995	Stephen O. MacDonald
Peromyscus keeni	http://arctos.database.museum/guid/MSB:Mamm:248002?seid=1814437	55.3533	-132.516	150	Polk Inlet, 1 km S of Forest Service facility	9	8	2011	PRESERVED_SPECIMEN	MSB	MSB:Mamm:248002	Stephen O. MacDonald
Peromyscus keeni	http://arctos.database.museum/guid/MSB:Mamm:248015?seid=646801	55.3439	-132.516	150	Polk Inlet Road, mile 17	10	8	2011	PRESERVED_SPECIMEN	MSB	MSB:Mamm:248015	Stephen O. MacDonald
Peromyscus keeni	http://arctos.database.museum/guid/MSB:Mamm:247994?seid=897766	55.3533	-132.516	150	Polk Inlet, 1 km S of Forest Service facility	9	8	2011	PRESERVED_SPECIMEN	MSB	MSB:Mamm:247994	Schuyler W. Liphardt
Peromyscus keeni	http://arctos.database.museum/guid/MSB:Mamm:247991?seid=905691	55.3555	-132.516	300	Polk Inlet	8	8	2011	PRESERVED_SPECIMEN	MSB	MSB:Mamm:247991	Schuyler W. Liphardt
Peromyscus keeni	http://arctos.database.museum/guid/MSB:Mamm:247974?seid=825771	55.3568	-132.518	300	Polk Inlet, Forest Service facility	5	8	2011	PRESERVED_SPECIMEN	MSB	MSB:Mamm:247974	Stephen O. MacDonald
Peromyscus keeni	http://arctos.database.museum/guid/MSB:Mamm:247986?seid=640440	55.3568	-132.518	300	Polk Inlet, Forest Service facility	4	8	2011	PRESERVED_SPECIMEN	MSB	MSB:Mamm:247986	Stephen O. MacDonald
Peromyscus keeni	http://arctos.database.museum/guid/MSB:Mamm:247984?seid=654564	55.3568	-132.518	300	Polk Inlet, Forest Service facility	4	8	2011	PRESERVED_SPECIMEN	MSB	MSB:Mamm:247984	Stephen O. MacDonald
Peromyscus keeni	http://arctos.database.museum/guid/MSB:Mamm:247993?seid=1155529	55.3533	-132.516	150	Polk Inlet, 1 km S of Forest Service facility	9	8	2011	PRESERVED_SPECIMEN	MSB	MSB:Mamm:247993	Schuyler W. Liphardt
Peromyscus keeni	http://arctos.database.museum/guid/MSB:Mamm:247997?seid=106565	55.3533	-132.516	150	Polk Inlet, 1 km S of Forest Service facility	8	8	2011	PRESERVED_SPECIMEN	MSB	MSB:Mamm:247997	Stephen O. MacDonald
Peromyscus keeni	http://arctos.database.museum/guid/MSB:Mamm:247980?seid=191080	55.3568	-132.518	300	Polk Inlet, Forest Service facility	4	8	2011	PRESERVED_SPECIMEN	MSB	MSB:Mamm:247980	Stephen O. MacDonald
Peromyscus keeni	http://arctos.database.museum/guid/MSB:Mamm:247977?seid=1469780	55.3568	-132.518	300	Polk Inlet, Forest Service facility	4	8	2011	PRESERVED_SPECIMEN	MSB	MSB:Mamm:247977	Schuyler W. Liphardt
Peromyscus keeni	http://arctos.database.museum/guid/MSB:Mamm:247982?seid=1076242	55.3568	-132.518	300	Polk Inlet, Forest Service facility	4	8	2011	PRESERVED_SPECIMEN	MSB	MSB:Mamm:247982	Stephen O. MacDonald
Peromyscus keeni	http://arctos.database.museum/guid/MSB:Mamm:247963?seid=1154692	55.3568	-132.518	300	Polk Inlet, Forest Service facility	4	8	2011	PRESERVED_SPECIMEN	MSB	MSB:Mamm:247963	Stephen O. MacDonald
Peromyscus keeni	http://arctos.database.museum/guid/MSB:Mamm:247981?seid=554824	55.3568	-132.518	300	Polk Inlet, Forest Service facility	4	8	2011	PRESERVED_SPECIMEN	MSB	MSB:Mamm:247981	Stephen O. MacDonald
Peromyscus keeni	http://arctos.database.museum/guid/MSB:Mamm:247985?seid=1441132	55.3568	-132.518	300	Polk Inlet, Forest Service facility	4	8	2011	PRESERVED_SPECIMEN	MSB	MSB:Mamm:247985	Stephen O. MacDonald
Peromyscus keeni	http://arctos.database.museum/guid/MSB:Mamm:247978?seid=98664	55.3568	-132.518	300	Polk Inlet, Forest Service facility	4	8	2011	PRESERVED_SPECIMEN	MSB	MSB:Mamm:247978	Stephen O. MacDonald
Peromyscus keeni	http://arctos.database.museum/guid/MSB:Mamm:247992?seid=1284345	55.3533	-132.516	150	Polk Inlet, 1 km S of Forest Service facility	9	8	2011	PRESERVED_SPECIMEN	MSB	MSB:Mamm:247992	Schuyler W. Liphardt
Peromyscus keeni	http://arctos.database.museum/guid/MSB:Mamm:247976?seid=1266138	55.3568	-132.518	300	Polk Inlet, Forest Service facility	4	8	2011	PRESERVED_SPECIMEN	MSB	MSB:Mamm:247976	Stephen O. MacDonald
Peromyscus keeni	http://arctos.database.museum/guid/MSB:Mamm:247983?seid=1433958	55.3568	-132.518	300	Polk Inlet, Forest Service facility	4	8	2011	PRESERVED_SPECIMEN	MSB	MSB:Mamm:247983	Stephen O. MacDonald
Peromyscus keeni	http://arctos.database.museum/guid/MSB:Mamm:247971?seid=789850	55.3568	-132.518	300	Polk Inlet, Forest Service facility	4	8	2011	PRESERVED_SPECIMEN	MSB	MSB:Mamm:247971	Stephen O. MacDonald
Peromyscus keeni	http://arctos.database.museum/guid/MSB:Mamm:247953?seid=598143	55.3568	-132.518	300	Polk Inlet, Forest Service facility	4	8	2011	PRESERVED_SPECIMEN	MSB	MSB:Mamm:247953	Schuyler W. Liphardt
[truncated: 4,850 more rows]
